# Supplementary material for: Genome-Wide Genetic Diversity and Differentially Selected Regions among Suffolk, Rambouillet, Columbia, Polypay, and Targhee Sheep
Source: PLoS One. 2013 Jun 10;8(6):e65942. doi: 10.1371/journal.pone.0065942 (PMC3677876; doi:10.1371/journal.pone.0065942)
Supplement: Table S1 — Classical F-statistics in different sheep breeds. (XLS) [file pone.0065942.s005.xls]

## Sheet: Sheet
Table S1 Classical F-statistics in different sheep breeds
Source	Percentage
Among Populations	0.1125
Within Population S	0.0757
Within Population R	0.0719
Within Population C	0.0834
Within Population P	0.0889
Within Population T	0.1016
Within Individuals (S)	0.0858
Within Individuals (R)	0.0794
Within Individuals (C)	0.0933
Within Individuals (P)	0.0965
Within Individuals (T)	0.111
Total	1
Mean Fst	0.114
F	0.0937
f	-0.0229
