# Supplementary material for: Genome-Wide Genetic Diversity and Differentially Selected Regions among Suffolk, Rambouillet, Columbia, Polypay, and Targhee Sheep
Source: PLoS One. 2013 Jun 10;8(6):e65942. doi: 10.1371/journal.pone.0065942 (PMC3677876; doi:10.1371/journal.pone.0065942)
Supplement: Table S2 — List of ovine positional candidate genes based on the predicted protein coding genes from DSRs between Suffolk and Rambouillet. (XLS) [file pone.0065942.s006.xls]

## Sheet: Sheet1
Table S2 List of ovine positional candidate genes based on the predicted protein coding genes from DSRs between Suffolk and Rambouillet
Region	Ovine version 3.1 Chromosome Position of DGRs	Ovine version 3.1 Chromosome Position of Homology Genes	Homology Gene	Homology Species
1	OAR1:207151194..207545071	NA
2	OAR1:232582008..233998801	OAR1:232690252..232691006	RAP2B	RAP2B_RAT
		OAR1:233042183..233043304	P2RY1	P2RY1_BOVIN
		OAR1:233461530..233611680	MBNL1	MBNL1_CHICK
3	OAR1:238188431..240583116	OAR1:239714959..239716291	MAPRE1	MARE1_BOVIN
		OAR1:239028797..239074003	ZIC4	ZIC4_MOUSE
		OAR1:239972506..239988217	PLSCR5	PLS5_HUMAN
		OAR1:240407072..240525164	PLOD2	PLOD2_HUMAN
		OAR1:240047714..240351778	PLSCR2	PLS2_BOVIN
		OAR1:238982536..239014329	ZIC1	ZIC1_XENLA
4	OAR2:191179157..191834956	OAR2:191581784..191582095	RPL7	RL7_MOUSE
		OAR2:191527759..191575538	GYPC	GLPC_HUMAN
		OAR2:191833315..191895683	NCL	NUCL_MOUSE
5	OAR2:193176635..193374050	OAR2:193228529..193510876	TMEFF2	TEFF2_HUMAN
6	OAR2:225842690..227694352	OAR2:226599553..226785135	KIAA1486	K1486_HUMAN
		OAR2:226785252..226903004	KIAA1486	K1486_HUMAN
		OAR2:225749943..225877899	NDUFA5	NDUA5_BOVIN
		OAR2:225910579..226150981	DOCK10	DOC10_HUMAN
7	OAR3:24478117..25283037	OAR3:24714690..24777516	FAM49A	FA49A_PONAB
8	OAR3:34218962..36296085	OAR3:34262459..34262848	UCN	UCN1_HUMAN
		OAR3:34235924..34237116	DNAJC5G	DNJ5G_HUMAN
		OAR3:34301345..34305765	EIF2B4	EI2BD_BOVIN
		OAR3:34312426..34315388	ZNF513	ZN513_MOUSE
		OAR3:34364035..34365125	KRTCAP3	KCP3_HUMAN
		OAR3:34402196..34404150	FNDC4	FNDC4_BOVIN
		OAR3:34520250..34522134	CCDC121	CC121_HUMAN
		OAR3:34278335..34290154	GTF3C2	TF3C2_PONAB
		OAR3:34240665..34261517	TRIM54	TRI54_RAT
		OAR3:34264903..34273438	MPV17	MPV17_BOVIN
		OAR3:34306114..34311573	SNX17	SNX17_BOVIN
		OAR3:34365453..34399675	IFT172	IF172_MOUSE
		OAR3:34351412..34363777	NRBP1	NRBP_MACFA
		OAR3:34315831..34335507	PPM1G	PPM1G_BOVIN
		OAR3:34409458..34483493	C2ORF16	CB016_HUMAN
		OAR3:34523509..34548696	GPN1	GPN1_BOVIN
		OAR3:34551839..34565759	SUPT7L	ST65G_HUMAN
		OAR3:34565098..34587446	SLC4A1AP	NADAP_HUMAN
		OAR3:34657325..34663658	MRPL33	RM33_BOVIN
		OAR3:35224056..35240439	FOSL2	FOSL2_HUMAN
		OAR3:35555357..35598569	PPP1CB	PP1B_XENTR
		OAR3:35644685..35656665	TRMT61B	TR61B_HUMAN
		OAR3:35801954..35810114	C2ORF71	CB071_HUMAN
		OAR3:34485866..34513217	ZNF512	ZN512_BOVIN
		OAR3:34665558..34766188	RBKS	RBSK_HUMAN
		OAR3:35612529..35704046	WDR43	WDR43_HUMAN
		OAR3:35744483..35897004	FAM179A	F179A_HUMAN
		OAR3:35344810..35449712	PLB1	PLB1_HUMAN
		OAR3:34769870..35168619	BRE	BRE_BOVIN
9	OAR3:48017454..50434716	OAR3:49121463..49121696	HSPA4	HSP74_HUMAN
		OAR3:49120670..49123140	HSPA4	HSP74_PONAB
		OAR3:49118206..49121165	HSPA4	HSP74_CANFA
		OAR3:49393135..49393334	RNASEH2B	RNH2B_MOUSE
		OAR3:49586590..49586861	RPS21	RS21_PIG
		OAR3:48081797..48087473	LRRTM4	LRRT4_MOUSE
		OAR3:48904919..48906589	ZNF322A	Z322A_HUMAN
		OAR3:49440081..49441423	DEGS1	DEGS1_BOVIN
		OAR3:49907520..49909570	PTP	LITH_BOVIN
		OAR3:50015741..50018117	REG3G	REG3G_HUMAN
		OAR3:48260114..48316549	CFDP2	CFDP2_TRAJA
		OAR3:50312734..50358522	RNFT1	RNFT1_HUMAN
10	OAR3:56387458..57906999	OAR3:56817126..56817965	NONO	NONO_PONAB
		OAR3:57284162..57284889	VAMP5	VAMP5_BOVIN
		OAR3:56761025..56764430	KCMF1	KCMF1_MOUSE
		OAR3:56767688..56774438	KCMF1	KCMF1_BOVIN
		OAR3:56727731..56760399	KCMF1	KCMF1_XENLA
		OAR3:57271494..57274329	VAMP8	VAMP8_BOVIN
		OAR3:57288213..57289963	RNF181	RN181_BOVIN
		OAR3:57291494..57294018	TMEM150A	T150A_HUMAN
		OAR3:57301280..57303369	Uncharacterized	E2QZF4_CANFA
		OAR3:57376943..57377383	UBE2D3	UB2D3_RAT
		OAR3:57005637..57041799	TCF7L1	TF7L1_HUMAN
		OAR3:57065579..57095703	ELMOD3	ELMD3_BOVIN
		OAR3:57047396..57061814	RETSAT	RETST_HUMAN
		OAR3:57128516..57145474	SH2D6	SH2D6_MOUSE
		OAR3:57240254..57251602	GGCX	VKGC_SHEEP
		OAR3:57229783..57234689	MAT2A	METK2_MOUSE
		OAR3:57306726..57343421	USP39	SNUT2_MOUSE
		OAR3:57355002..57370894	SFTPB	PSPB_BOVIN
		OAR3:57865762..57894924	PTCD3	PTCD3_BOVIN
		OAR3:56220642..56502153	DNAH6	DYH6_HUMAN
		OAR3:56533335..56619941	TMSB10	TYB10_PIG
		OAR3:57392337..57513796	NKL	NKL_PIG
		OAR3:57899362..57938028	IMMT	IMMT_HUMAN
		OAR3:57099154..57107691	CAPG	CAPG_BOVIN
		OAR3:57582272..57615198	ST3GAL5	SIAT9_BOVIN
		OAR3:57780869..57865312	POLR1A	RPA1_HUMAN
11	OAR3:137368282..137726913	OAR3:137390681..137392415	LALBA	LALBA_CAPHI
		OAR3:137638931..137639887	OR8S1	OR8S1_HUMAN
		OAR3:137654382..137684984	OR8S1	OR8S1_HUMAN
12	OAR3:144946795..145685656	OAR3:145497138..145498152	Uncharacterized	D7F168_BOMMO
		OAR3:145612829..145614056	Uncharacterized	F1MG63_BOVIN
		OAR3:145283936..145358280	PDZRN4	PZRN4_HUMAN
		OAR3:145680662..145702399	PDZRN4	PZRN4_HUMAN
13	OAR3:152644200..153519437	OAR3:153065916..153067231	Uncharacterized	F1N0L8_BOVIN
		OAR3:153363283..153399293	HELB	HELB_HUMAN
		OAR3:153447370..153486293	IRAK3	IRAK3_HUMAN
		OAR3:153188802..153355268	GRIP1	GRIP1_HUMAN
14	OAR3:167562727..168548617	OAR3:167829542..167829718	CCDC72	CCD72_TETNG
		OAR3:167803042..167808856	SLC25A3	MPCP_MOUSE
		OAR3:167933931..167934191	Uncharacterized	E1BH15_BOVIN
		OAR3:167942351..167948025	ANKS1B	ANS1B_MOUSE
		OAR3:167963772..167964665	RPL5	RL5_BOVIN
		OAR3:168202528..168204981	Uncharacterized	E5KBL6_SHEEP
		OAR3:167753472..167770106	TMPO	LAP2A_HUMAN
		OAR3:167814439..167840345	IKBIP	IKIP_MOUSE
		OAR3:167844477..167919427	APAF1	APAF_HUMAN
		OAR3:167975533..167990568	ANKS1B	ANS1B_HUMAN
		OAR3:168005100..168038946	ANKS1B	ANS1B_HUMAN
		OAR3:168248556..168354134	ANKS1B	ANS1B_HUMAN
		OAR3:168361834..168430982	ANKS1B	ANS1B_HUMAN
		OAR3:168443552..168702515	ANKS1B	ANS1B_HUMAN
15	OAR3:201198665..202134428	OAR3:201930064..201930648	APOLD1	APLD1_HUMAN
		OAR3:201807778..201808659	GPRC5D	GPC5D_MOUSE
		OAR3:201513662..201525099	EMP1	EMP1_RABIT
		OAR3:201656232..201662982	GSG1	GSG1_BOVIN
		OAR3:201751056..201787571	HEBP1	HEBP1_BOVIN
		OAR3:201837260..201878982	GPRC5A	RAI3_HUMAN
		OAR3:201989313..201990463	CDKN1B	CDN1B_FELCA
		OAR3:202059653..202083162	CREBL2	CRBL2_BOVIN
		OAR3:202002463..202043414	GPR19	GPR19_HUMAN
		OAR3:201666368..201703229	KIAA1467	K1467_HUMAN
		OAR3:201898376..201911608	DDX47	DDX47_BOVIN
16	OAR4:21632745..23648876	OAR4:23374255..23374581	RPL12	RL12_HUMAN
		OAR4:22142725..22236955	ETV1	ETV1_BOVIN
		OAR4:22451961..22677684	DGKB	DGKB_HUMAN
		OAR4:22936445..23202691	DGKB	DGKB_HUMAN
17	OAR5:13268366..14154057	OAR5:13711486..13711815	HNRNPA2B1	ROA2_RAT
		OAR5:13627209..13648670	HNRNPA2B1	ROA2_MOUSE
		OAR5:13441363..13442647	C19ORF39	CS039_HUMAN
		OAR5:13718952..13719524	MBD3L3	MB3L3_HUMAN
		OAR5:14062121..14063810	ZNF358	ZN358_HUMAN
		OAR5:14148027..14149070	Uncharacterized	E1BHC3_BOVIN
		OAR5:13248170..13287833	KANK2	KANK2_BOVIN
		OAR5:13319291..13321165	TD26	TD26_HUMAN
		OAR5:13380019..13391343	TSPAN16	TSN16_HUMAN
		OAR5:13407852..13414528	RAB3D	RAB3D_MOUSE
		OAR5:13468767..13477359	CCDC151	CC151_BOVIN
		OAR5:13418150..13420546	TMEM205	TM205_BOVIN
		OAR5:13479143..13493063	PRKCSH	GLU2B_BOVIN
		OAR5:13424041..13435907	LPPR2	LPPR2_BOVIN
		OAR5:13444130..13468056	RGL3	RGL3_MOUSE
		OAR5:13565836..13578665	ELOF1	ELOF1_MOUSE
		OAR5:13529935..13543834	ECSIT	ECSIT_BOVIN
		OAR5:13552884..13560118	CNN1	CNN1_SHEEP
		OAR5:13515020..13529827	ZNF653	ZN653_MOUSE
		OAR5:13666601..13678899	ZNF558	ZN558_HUMAN
		OAR5:14066151..14074793	MCOLN1	MCLN1_MOUSE
		OAR5:14048409..14053274	C19ORF45	CS045_HUMAN
		OAR5:14076136..14098455	PNPLA6	PLPL6_HUMAN
		OAR5:14025266..14034901	PEX11G	PX11C_HUMAN
		OAR5:14138537..14147087	XAB2	SYF1_HUMAN
		OAR5:14128089..14137026	KIAA1543	CAMP3_MOUSE
		OAR5:14149196..14150353	PCP2	PCP2_MOUSE
		OAR5:13581133..13615536	ACP5	PPA5_PIG
		OAR5:13497111..13504912	ELAVL3	ELAV3_HUMAN
		OAR5:13291550..13337104	DOCK6	DOCK6_HUMAN
		OAR5:13735285..13878584	INSR	INSR_HUMAN
		OAR5:13935201..14021434	ARHGEF18	ARHGI_HUMAN
18	OAR6:5094411..6363162	OAR6:6177567..6177776	C4ORF3	CD003_HUMAN
		OAR6:5610961..5619241	MAD2L1	MD2L1_HUMAN
		OAR6:6155189..6158109	FABP2	FABPI_BOVIN
		OAR6:6265305..6302654	MYOZ2	MYOZ2_BOVIN
		OAR6:6185870..6222922	USP53	UBP53_HUMAN
		OAR6:5958976..6103781	PDE5A	PDE5A_BOVIN
19	OAR6:68044077..71068886	OAR6:68122033..68126809	EML4	EMAL4_HUMAN
		OAR6:68442970..68443554	Uncharacterized	E5KBL6_SHEEP
		OAR6:68502537..68505844	RASL11B	RSLBB_BOVIN
		OAR6:69621511..69622688	GSX2	GSX2_HUMAN
		OAR6:68512366..68559111	SCFD2	SCFD2_MOUSE
		OAR6:68598077..68900886	SCFD2	SCFD2_HUMAN
		OAR6:68910733..68977124	FIP1L1	FIP1_HUMAN
		OAR6:69532623..69588362	CHIC2	CHIC2_HUMAN
		OAR6:69735815..69771932	PDGFRA	PGFRA_HUMAN
		OAR6:70846789..70864698	TMEM165	TM165_HUMAN
		OAR6:68277411..68332986	USP46	UBP46_PONAB
		OAR6:69773735..69853112	AEN	AEN_RAT
		OAR6:70873036..70930701	CLOCK	CLOCK_HUMAN
		OAR6:70562531..70607422	KDR	VGFR2_HUMAN
		OAR6:70798757..70813655	SRD5A3	PORED_AILME
		OAR6:70189369..70237017	KIT	KIT_CAPHI
		OAR6:67868633..68056144	SPATA18	MIEAP_BOVIN
		OAR6:68978685..69093470	LNX1	LNX1_HUMAN
		OAR6:70997608..71055039	PDCL2	PDCL2_BOVIN
20	OAR6:99193263..99428191	OAR6:99366467..99366796	RPL21	RL21_CAPHI
		OAR6:99236188..99237187	GAPDH	G3P_SHEEP
		OAR6:99097590..99285679	WDFY3	WDFY3_HUMAN
		OAR6:99299409..99300348	F52C9.6	YSM6_CAEEL
21	OAR6:100900651..102765374	OAR6:101144013..101144402	C6ORF168	CF168_HUMAN
		OAR6:102692980..102693150	RPS29	RS29_RAT
		OAR6:101846158..101894038	HSD17B11	DHB11_PONAB
		OAR6:101807941..101824456	HSD17B13	DHB13_HUMAN
		OAR6:101937111..101973296	NUDT9	NUDT9_HUMAN
		OAR6:101481578..101567502	AFF1	AFF1_HUMAN
		OAR6:101591245..101662896	AFF1	AFF1_HUMAN
		OAR6:101150699..101323362	PTPN13	PTN13_HUMAN
		OAR6:101684854..101714060	KLHL8	KLHL8_HUMAN
		OAR6:101339423..101401977	SLC10A6	SOAT_BOVIN
		OAR6:102529782..102623575	WFS1	WFS1_MOUSE
		OAR6:102073583..102160017	DMP1	DMP1_BOVIN
		OAR6:102268336..102311828	MAN2B2	MA2B2_MOUSE
		OAR6:102190143..102225625	MAN2B2	MA2B2_PIG
		OAR6:102355099..102516629	PPP2R2C	2ABG_HUMAN
		OAR6:101989024..102010687	SPARCL1	SPRL1_HUMAN
		OAR6:102735767..103027899	CRMP1	DPYL1_HUMAN
22	OAR7:17777251..19581841	OAR7:18728804..18729442	SENP8	SENP8_HUMAN
		OAR7:18448842..18453331	NR2E3	NR2E3_BOVIN
		OAR7:18747747..18780837	GRAMD2	GRAM2_HUMAN
		OAR7:18856046..18882907	CELF6	CELF6_HUMAN
		OAR7:18903379..18935045	HEXA	HEXA_BOVIN
		OAR7:19133813..19170285	BBS4	BBS4_BOVIN
		OAR7:18782590..18849931	PARP6	PARP6_HUMAN
		OAR7:18257775..18416561	THSD4	THSD4_HUMAN
		OAR7:17754628..18125670	THSD4	THSD4_HUMAN
		OAR7:18470676..18653320	MYO9A	MYO9A_RAT
		OAR7:19483440..19742660	NEO1	NEO1_HUMAN
		OAR7:19180792..19203814	ADPGK	ADPGK_BOVIN
		OAR7:18953504..19107086	ARIH1	ARI1_HUMAN
23	OAR8:44,527,752..45,986,304	NA
24	OAR10:28584727..29842383	OAR10:29394126..29394625	Uncharacterized	E5KBL6_SHEEP
		OAR10:28864141..28868448	N4BP2L1	N42L1_HUMAN
		OAR10:29456118..29457814	EEF1A1	EF1A1_RABIT
		OAR10:28927538..28935532	ZAR1L	ZAR1L_BOVIN
		OAR10:28719268..28835081	N4BP2L2	N42L2_HUMAN
		OAR10:28574202..28687567	PDS5B	PDS5B_HUMAN
		OAR10:28872321..28924398	BRCA2	BRCA2_HUMAN
		OAR10:29458217..29518089	RXFP2	RXFP2_CANFA
		OAR10:28986741..29316033	FRY	FRY_HUMAN
25	OAR10:33723894..36238012	OAR10:36005923..36011902	N6AMT2	N6MT2_BOVIN
		OAR10:34485338..34488834	C1QTNF9	C1QT9_BOVIN
		OAR10:36124711..36182572	CRYL1	CRYL1_BOVIN
		OAR10:36013622..36045004	IL17D	IL17D_HUMAN
		OAR10:35618932..35718048	EFHA1	EFHA1_HUMAN
		OAR10:35786789..35798732	SKA3	SKA3_BOVIN
		OAR10:34091325..34247831	NUPL1	NUPL1_MOUSE
		OAR10:35862795..35885746	LATS2	LATS2_HUMAN
		OAR10:34496028..34573316	MIPEP	MIPEP_HUMAN
		OAR10:34124644..34143102	MTMR6	MTMR6_HUMAN
		OAR10:34870130..34910804	SGCG	SGCG_BOVIN
		OAR10:35806669..35811019	SAP18	SAP18_BOVIN
		OAR10:35583842..35609316	FGF9	FGF9_HUMAN
		OAR10:36048434..36103776	IFT88	IFT88_MOUSE
		OAR10:35821417..35822069	RPL10	RL10_SHEEP
		OAR10:35748658..35780539	ZDHHC20	ZDH20_BOVIN
		OAR10:35915254..35935553	XPO4	XPO4_XENLA
		OAR10:35946766..35985140	XPO4	XPO4_MOUSE
		OAR10:34607296..34694188	TNFRSF19	TNR19_HUMAN
		OAR10:33603020..34005569	ATP8A2	AT8A2_HUMAN
		OAR10:34418668..34464533	SPATA13	SPT13_HUMAN
		OAR10:34465737..34473964	SPATA13	SPT13_MOUSE
		OAR10:34831970..34864061	SACS	SACS_HUMAN
		OAR10:35823097..35824412	OAT	OAT_BOVIN
26	OAR10:73523887..75018763	OAR10:73525919..73526932	OXGR1	OXGR1_HUMAN
		OAR10:73810174..73926369	MBNL2	MBNL2_PONAB
		OAR10:73983138..74021160	RAP2A	RAP2A_PONAB
		OAR10:74805094..74867944	STK24	STK24_HUMAN
		OAR10:74563428..74799926	FARP1	FARP1_HUMAN
		OAR10:74382843..74416858	IPO5	IPO5_HUMAN
		OAR10:74974925..75002913	SLC15A1	S15A1_CANFA
27	OAR11:46334232..48164176	OAR11:46852002..47176828	TANC2	TANC2_HUMAN
		OAR11:48151210..48289936	SMURF2	SMUF2_HUMAN
		OAR11:46509837..46528353	MRC2	MRC2_HUMAN
		OAR11:46503733..46507733	MRC2	MRC2_HUMAN
		OAR11:47525161..47529495	ICAM5	ICAM5_RABIT
		OAR11:47624295..47624956	C17ORF72	CQ072_HUMAN
		OAR11:48078392..48093912	POLG2	DPOG2_BOVIN
		OAR11:46333926..46455969	TLK2	TLK2_HUMAN
		OAR11:47785785..47856501	TEX2	TEX2_HUMAN
		OAR11:47327986..47331663	TACO1	TACO1_HUMAN
		OAR11:46541080..46699859	MARCH10	MARHA_HUMAN
		OAR11:47492083..47499246	FTSJ3	RRMJ3_MOUSE
		OAR11:47187078..47189540	CYB561	CY561_BOVIN
		OAR11:47401902..47402623	LIMD2	LIMD2_BOVIN
		OAR11:47293980..47324691	DCAF7	DCAF7_MOUSE
		OAR11:47439118..47450900	CCDC47	CCD47_BOVIN
		OAR11:47499800..47504262	PSMC5	PRS8_RAT
		OAR11:47625974..47645529	ICAM2	ICAM2_PANTR
		OAR11:47650694..47667286	ICAM2	ICAM2_GORGO
		OAR11:48103900..48141956	CCDC45	CCD45_HUMAN
		OAR11:47207296..47264188	ACE	ACE_RABIT
		OAR11:47937317..48008760	PECAM1	PECA1_BOVIN
		OAR11:47554266..47557092	CD79B	CD79B_HUMAN
		OAR11:48096623..48102747	DDX5	DDX5_HUMAN
		OAR11:47406771..47424957	STRADA	STRAA_HUMAN
		OAR11:47540169..47541463	GH1	SOMA_SHEEP
		OAR11:47267081..47290236	KCNH6	KCNH6_RAT
		OAR11:47563777..47594735	SCN4A	SCN4A_MOUSE
		OAR11:47465656..47490671	DDX42	DDX42_HUMAN
		OAR11:47505251..47513278	SMARCD2	SMRD2_BOVIN
		OAR11:47342781..47397045	MAP3K3	M3K3_HUMAN
		OAR11:46821721..46822185	RPL21	RL21_CAPHI
		OAR11:47691468..47769495	ERN1	ERN1_MOUSE
		OAR11:48041853..48062405	MCA32	MCA32_HUMAN
28	OAR11:58151039..59339383	NA
29	OAR15:27396963..29749473	OAR15:28936177..28937756	Uncharacterized	A0JNH2_BOVIN
		OAR15:29092632..29093320	Uncharacterized	F1MR21_BOVIN
		OAR15:28576283..28583691	ATP5L	ATP5L_BOVIN
		OAR15:28696887..28718391	IFT46	IFT46_BOVIN
		OAR15:29034163..29036672	UPK2	UPK2_BOVIN
		OAR15:29148144..29150732	VPS11	VPS11_HUMAN
		OAR15:29140052..29148154	VPS11	VPS11_MOUSE
		OAR15:29450455..29452173	THY1	THY1_MACMU
		OAR15:28321532..28330767	SCN4B	SCN4B_BOVIN
		OAR15:28967274..28978039	CXCR5	CXCR5_MOUSE
		OAR15:28800894..28812594	TREH	TREA_HUMAN
		OAR15:28819061..28819679	TREH	TREA_RABIT
		OAR15:28501084..28510846	CD3E	CD3E_SHEEP
		OAR15:27500262..27560585	CEP164	CE164_HUMAN
		OAR15:28378973..28409062	AMICA1	JAML1_HUMAN
		OAR15:27967297..27990948	FXYD6	FXYD6_BOVIN
		OAR15:29046965..29075545	CCDC84	CCD84_HUMAN
		OAR15:28858362..28880682	DDX6	DDX6_HUMAN
		OAR15:28544882..28571302	UBE4A	UBE4A_BOVIN
		OAR15:28690342..28693019	TMEM25	TMM25_HUMAN
		OAR15:28255937..28298597	TMPRSS4	TMPS4_MOUSE
		OAR15:28434848..28449219	MPZL2	MPZL2_BOVIN
		OAR15:29385042..29386343	RNF26	RNF26_HUMAN
		OAR15:29082482..29087130	SLC37A4	G6PT1_HUMAN
		OAR15:29190773..29224861	ABCG4	ABCG4_HUMAN
		OAR15:27385411..27411275	PCSK7	PCSK7_HUMAN
		OAR15:27583344..27680147	DSCAML1	DSCL1_HUMAN
		OAR15:27914344..27939132	DSCAML1	DSCL1_HUMAN
		OAR15:27879073..27879483	PDLIM7	PDLI7_HUMAN
		OAR15:29231927..29248482	NLRX1	NLRX1_HUMAN
		OAR15:29118915..29130897	HYOU1	HYOU1_HUMAN
		OAR15:28521871..28529013	CD3G	CD3G_BOVIN
		OAR15:28685093..28689877	TTC36	TTC36_BOVIN
		OAR15:29389458..29396511	MFRP	MFRP_HUMAN
		OAR15:29153798..29160700	HMBS	HEM3_BOVIN
		OAR15:27412570..27457144	RNF214	RN214_HUMAN
		OAR15:29255622..29259972	CCDC153	CC153_BOVIN
		OAR15:28757496..28799390	PHLDB1	PHLB1_HUMAN
		OAR15:28982480..28992080	BCL9L	BCL9L_HUMAN
		OAR15:28981391..28982809	BCL9L	BCL9L_HUMAN
		OAR15:29075802..29077514	RPS25	RS25_SHEEP
		OAR15:29638057..29740192	PVRL1	PVRL1_PIG
		OAR15:29405834..29421226	USP2	UBP2_BOVIN
		OAR15:29173034..29181904	C2CD2L	C2C2L_HUMAN
		OAR15:28353067..28368187	SCN2B	SCN2B_HUMAN
		OAR15:29249743..29347083	CBL	CBL_HUMAN
		OAR15:28607561..28679716	MLL	MLL1_HUMAN
		OAR15:28516680..28519879	CD3D	CD3D_SHEEP
		OAR15:28065641..28225211	TMPRSS13	TMPSD_HUMAN
		OAR15:28155376..28166969	IL10RA	I10R1_HUMAN
		OAR15:28412150..28433752	MPZL3	MPZL3_BOVIN
		OAR15:27461722..27482265	BACE1	BACE1_BOVIN
		OAR15:29078001..29081030	TRAPPC4	TPPC4_BOVIN
		OAR15:28718530..28745304	ARCN1	COPD_BOVIN
		OAR15:29356590..29366384	MCAM	MUC18_HUMAN
		OAR15:29161161..29171087	DPAGT1	GPT_BOVIN
		OAR15:29117530..29117967	COX7C	COX7C_BOVIN
		OAR15:29162111..29162539	H2AFX	H2AX_HUMAN
30	OAR15:50486417..51939057	OAR15:50987484..50988470	P2RY6	P2RY6_HUMAN
		OAR15:51071775..51077198	RELT	TR19L_MACFA
		OAR15:51526699..51529638	CHCHD8	CHCH8_HUMAN
		OAR15:51596036..51598758	UCP2	UCP2_BOVIN
		OAR15:51622789..51628626	UCP3	UCP3_BOVIN
		OAR15:50554176..50569219	ATG16L2	A16L2_HUMAN
		OAR15:51321764..51332717	PLEKHB1	PKHB1_HUMAN
		OAR15:51580089..51592425	DNAJB13	DJB13_HUMAN
		OAR15:51529688..51569887	PAAF1	PAAF1_HUMAN
		OAR15:50442784..50529042	ARAP1	ARAP1_HUMAN
		OAR15:50578436..50817316	FCHSD2	FCSD2_HUMAN
		OAR15:51349344..51430313	RAB6A	RAB6A_RAT
		OAR15:51467260..51518202	MRPL48	RM48_BOVIN
		OAR15:51636895..51757743	C2CD3	C2CD3_HUMAN
		OAR15:51819063..51939983	PGM2L1	PGM2L_PONAB
		OAR15:51758346..51807897	PPME1	PPME1_MOUSE
		OAR15:51087504..51151676	FAM168A	F168A_MOUSE
		OAR15:50994709..51052556	ARHGEF17	ARHGH_HUMAN
31	OAR16:14215465..15879198	OAR16:15358693..15359332	Uncharacterized	F1MG63_BOVIN
		OAR16:15603759..15605027	HTR1A	5HT1A_HORSE
		OAR16:15411659..15508977	RPS6	RS6_BOVIN
		OAR16:15086224..15351888	RNF180	RN180_HUMAN
		OAR16:14695259..14696080	SNRPB2	RU2B_HUMAN
		OAR16:14794990..14795761	ANP32B	AN32B_SHEEP
		OAR16:14716812..14745878	SREK1IP1	SR1IP_RAT
		OAR16:14751908..14773970	FAM159B	F159B_BOVIN
		OAR16:14854299..14899239	RGS7BP	R7BP_BOVIN
		OAR16:14942510..14974328	RGS7BP	R7BP_RAT
		OAR16:14045920..14324177	ADAMTS6	ATS6_HUMAN
		OAR16:14464365..14716182	CWC27	CWC27_BOVIN
32	OAR16:30290785..31926643	OAR16:31321710..31325733	Uncharacterized	D2HHR2_AILME
		OAR16:31338110..31339091	Uncharacterized	F1N0L8_BOVIN
		OAR16:31345940..31361374	CCL28	CCL28_HUMAN
		OAR16:31441333..31466722	NIM1	NIM1_HUMAN
		OAR16:31409643..31430541	HMGCS1	HMCS1_RAT
		OAR16:31525966..31552776	ZNF131	ZN131_PONAB
		OAR16:31733299..31772482	CCDC152	CC152_BOVIN
		OAR16:31700704..31732018	SEPP1	SEPP1_BOVIN
		OAR16:30468800..30562188	FGF10	FGF10_RAT
		OAR16:31238977..31305168	Uncharacterized	E2RMK7_CANFA
		OAR16:31122735..31217166	NNT	NNTM_BOVIN
		OAR16:31832933..32013906	GHR	GHR_SHEEP
33	OAR17:47789..2338716	OAR17:2164462..2164764	EEF1G	EF1G_PIG
		OAR17:2164081..2164362	EEF1G	EF1G_BOVIN
		OAR17:2164889..2231783	EEF1G	EF1G_HORSE
		OAR17:610114..611381	ZFYVE1	ZFYV1_HUMAN
		OAR17:1868627..1869775	NPY2R	NPY2R_BOVIN
		OAR17:29385..53758	TMEM192	TM192_PONAB
		OAR17:1719880..1764230	MAP9	MAP9_HUMAN
		OAR17:183500..376048	KLHL2	KLHL2_HUMAN
		OAR17:391032..402989	SC4MOL	ERG25_PONAB
		OAR17:447243..585884	CPE	CBPE_BOVIN
		OAR17:1454738..1628237	TLL1	TLL1_HUMAN
34	OAR17:58960116..59261632	NA
35	OAR19:1700469..3900485	OAR19:2738692..2739764	Uncharacterized	E5KBL6_SHEEP
		OAR19:2667903..2683404	AZI2	AZI2_RAT
		OAR19:2759887..2847171	ZCWPW2	ZCPW2_HUMAN
		OAR19:2518672..2663204	CMC1	COXAM_BOVIN
		OAR19:3835414..4137419	RBMS3	RBMS3_HUMAN
		OAR19:2017142..2021736	EOMES	EOMES_MOUSE
		OAR19:1666739..1750207	SLC4A7	S4A7_MOUSE
36	OAR19:5,354,385..5,635,464	NA
37	OAR19:30269881..31674797	OAR19:30416259..30652063	FOXP1	FOXP1_BOVIN
		OAR19:31584595..31811540	MITF	MITF_MOUSE
38	OAR21:42654067..44580177	OAR21:42840109..42840653	CDC42EP2	BORG1_HUMAN
		OAR21:42868300..42868965	TIGD3	TIGD3_MOUSE
		OAR21:42869052..42869450	TIGD3	TIGD3_HUMAN
		OAR21:44267164..44267937	Uncharacterized	F1RUV7_PIG
		OAR21:42778316..42779368	MTHFD2	MTDC_BOVIN
		OAR21:42881389..42886879	SLC25A45	S2545_HUMAN
		OAR21:43062809..43064027	SSSCA1	SSA27_HUMAN
		OAR21:43064848..43065724	FAM89B	FA89B_HUMAN
		OAR21:43085494..43088116	KCNK7	KCNK7_HUMAN
		OAR21:43141128..43148798	RELA	TF65_MOUSE
		OAR21:43193695..43194747	RNASEH2C	RNH2C_BOVIN
		OAR21:43204485..43207117	PP1030	YK046_HUMAN
		OAR21:43283071..43289072	MUS81	MUS81_HUMAN
		OAR21:43302588..43305776	CTSW	CATW_FELCA
		OAR21:43314802..43319469	FOSL1	FOSL1_HUMAN
		OAR21:43312952..43313269	CCDC85B	CC85B_MOUSE
		OAR21:43333614..43334369	Uncharacterized	F1RU27_PIG
		OAR21:43335671..43337834	DRAP1	NC2A_BOVIN
		OAR21:43396062..43397508	EIF1AD	EIF1A_PONAB
		OAR21:43406693..43408007	CST6	CYTM_HUMAN
		OAR21:43641360..43645434	YIF1A	YIF1A_BOVIN
		OAR21:43650148..43651662	TMEM151A	T151A_HUMAN
		OAR21:43692575..43696728	BRMS1	BRMS1_RAT
		OAR21:43700629..43701894	B3GNT1	B3GN1_BOVIN
		OAR21:43712745..43713302	GAG	GAG_KORV
		OAR21:43721551..43726664	SLC29A2	S29A2_HUMAN
		OAR21:43785795..43788896	MRPL11	RM11_BOVIN
		OAR21:43881708..43887874	ZDHHC24	ZDH24_HUMAN
		OAR21:43901359..43906691	CTSF	CATF_HUMAN
		OAR21:43926438..43929011	CCDC87	CCD87_HUMAN
		OAR21:43993071..43999234	RBM4B	RBM4B_HUMAN
		OAR21:44541184..44542297	POLD4	DPOD4_BOVIN
		OAR21:44551808..44554225	CLCF1	CLCF1_MOUSE
		OAR21:42650456..42664245	SYVN1	SYVN1_HUMAN
		OAR21:42740230..42761292	SLC22A20	S22AK_HUMAN
		OAR21:42850123..42863351	DPF2	REQU_HUMAN
		OAR21:43016124..43026772	SCYL1	NTKL_BOVIN
		OAR21:43068607..43084792	EHBP1L1	EH1L1_HUMAN
		OAR21:43027435..43042690	LTBP3	LTBP3_HUMAN
		OAR21:43185605..43193137	KAT5	KAT5_RAT
		OAR21:43107387..43137091	PCNXL3	PCX3_HUMAN
		OAR21:43215331..43275044	OVOL1	OVOL1_BOVIN
		OAR21:43277409..43298163	EFEMP2	FBLN4_HUMAN
		OAR21:43369141..43380914	SART1	SNUT1_HUMAN
		OAR21:43339901..43366067	TSGA10IP	T10IP_BOVIN
		OAR21:43306095..43310070	FIBP	FIBP_CERAE
		OAR21:43442985..43456358	SAP145	SA145_SCHPO
		OAR21:43410695..43436179	CATSPER1	CTSR1_HUMAN
		OAR21:43672201..43684294	CD248	CD248_HUMAN
		OAR21:43635211..43640422	CNIH2	CNIH2_RAT
		OAR21:43628678..43632771	RAB1B	RAB1B_BOVIN
		OAR21:43686537..43691355	RIN1	RIN1_HUMAN
		OAR21:43768738..43773465	NPAS4	NPAS4_HUMAN
		OAR21:43823770..43855300	DPP3	DPP3_HUMAN
		OAR21:43856804..43872654	BBS1	BBS1_HUMAN
		OAR21:43951242..43972699	RBM14	RBM14_BOVIN
		OAR21:43929172..43942396	CCS	CCS_HUMAN
		OAR21:44025601..44056688	SPTBN2	SPTN2_RAT
		OAR21:44008864..44025497	SPTBN2	SPTN2_RAT
		OAR21:44319293..44336597	RHOD	RHOD_HUMAN
		OAR21:44303426..44319125	SYT12	SYT12_HUMAN
		OAR21:44578478..44581524	PPP1CA	PP1A_RAT
		OAR21:44509908..44577515	SSH3	SSH3_RAT
		OAR21:42892485..42913881	FRMD8	FRMD8_HUMAN
		OAR21:42656348..42738028	CAPN1	CAN1_BOVIN
		OAR21:42791658..42840003	POLA2	DPOA2_BOVIN
		OAR21:43791323..43819660	PELI3	PELI3_MOUSE
		OAR21:43458398..43604405	PACS1	PACS1_HUMAN
		OAR21:43399557..43400896	BANF1	BAF_PONAB
		OAR21:43889040..43900648	ACTN3	ACTN3_BOVIN
		OAR21:43088220..43106032	MAP3K11	M3K11_MOUSE
		OAR21:44470446..44508690	ADRBK1	ARBK1_BOVIN
		OAR21:44065300..44149309	RCE1	FACE2_HUMAN
		OAR21:44375479..44462197	KDM2A	KDM2A_HUMAN
		OAR21:44151992..44372181	PC	PYC_HUMAN
39	OAR22:21379260..23858085	OAR22:22895922..22902293	NONO	NONO_PONAB
		OAR22:22045063..22046911	PITX3	PITX3_MOUSE
		OAR22:22639051..22803964	CNNM2	CNNM2_HUMAN
		OAR22:22638608..22638970	CNNM2	CNNM2_HUMAN
		OAR22:21955884..21967017	LDB1	LDB1_MOUSE
		OAR22:22985666..23010728	PCGF6	PCGF6_HUMAN
		OAR22:21701724..21748346	MGEA5	NCOAT_HUMAN
		OAR22:23161772..23233903	NEURL	NEU1A_HUMAN
		OAR22:21286005..21461347	BTRC	FBW1A_HUMAN
		OAR22:22071833..22183730	GBF1	GBF1_HUMAN
		OAR22:23061276..23061541	USMG5	USMG5_BOVIN
		OAR22:23607356..23668013	SLK	SLK_HUMAN
		OAR22:22221011..22221922	FBXL15	FBX37_HUMAN
		OAR22:22438242..22468651	ARL3	ARL3_BOVIN
		OAR22:23136809..23142557	CALHM3	CAHM3_HUMAN
		OAR22:22962620..22973510	INA	AINX_BOVIN
		OAR22:22222263..22239365	CUEDC2	CUED2_BOVIN
		OAR22:21751969..21903952	C10ORF76	CJ076_HUMAN
		OAR22:21492936..21501348	POLL	DPOLL_HUMAN
		OAR22:22608636..22624523	AS3MT	AS3MT_HUMAN
		OAR22:23768455..23770727	MEIR5	SFR1_HUMAN
		OAR22:22407925..22485542	SFXN2	SFXN2_BOVIN
		OAR22:23669923..23710877	COL17A1	COHA1_BOVIN
		OAR22:23118371..23121831	CALHM1	CAHM1_HUMAN
		OAR22:22815979..22887828	NT5C2	5NTC_PONAB
		OAR22:23245303..23491951	SH3PXD2A	SPD2A_HUMAN
		OAR22:23045077..23058787	TAF5	TAF5_HUMAN
		OAR22:22192336..22198265	NFKB2	NFKB2_HUMAN
		OAR22:23412584..23412901	CYCS	CYC_SHEEP
		OAR22:22592003..22601339	Uncharacterized	F1PSD0_CANFA
		OAR22:21501282..21524494	DPCD	DPCD_BOVIN
		OAR22:23775088..23873676	WDR96	WDR96_HUMAN
		OAR22:22249708..22265464	TMEM180	TM180_BOVIN
		OAR22:21980473..21993539	PPRC1	PPRC1_HUMAN
		OAR22:23109113..23115174	CALHM2	CAHM2_BOVIN
		OAR22:22283455..22392803	SUFU	SUFU_HUMAN
		OAR22:23522661..23559920	OBFC1	STN1_BOVIN
		OAR22:21681576..21698617	FGF8	FGF8_MOUSE
		OAR22:22268574..22283225	ACTR1A	ACTZ_RAT
		OAR22:22041183..22043799	ELOVL3	ELOV3_HUMAN
		OAR22:23067090..23107823	PDCD11	RRP5_BOVIN
		OAR22:21525775..21595147	FBXW4	FBXW4_HUMAN
		OAR22:21920723..21922537	HPS6	HPS6_HUMAN
		OAR22:22557939..22564240	CYP17A1	CP17A_SHEEP
		OAR22:22199099..22212334	PSD	PSD1_HUMAN
		OAR22:22513272..22548266	OPA1L	OPA1L_HUMAN
		OAR22:21995269..22005578	NOLC1	NOLC1_HUMAN
40	OAR23:13512270..16274959	OAR23:15397280..15397739	Uncharacterized	F1N7P5_BOVIN
		OAR23:14247377..14248096	TRUB2	TRUB2_HUMAN
		OAR23:14049703..14215838	PIK3C3	PK3C3_HUMAN
41	OAR23:24678908..27575686	OAR23:27076289..27076894	Uncharacterized	F1MG63_BOVIN
		OAR23:25572938..25573321	SUMO2	SUMO2_RAT
		OAR23:25364704..25379525	RNF138	RN138_BOVIN
		OAR23:25434659..25462663	RNF125	RN125_MACFA
		OAR23:25838440..25846778	TTR	TTHY_SHEEP
		OAR23:26023321..26068257	DSG4	DSG4_MOUSE
		OAR23:26264806..26297753	DSC1	DSC1_BOVIN
		OAR23:26317809..26353280	DSC2	DSC2_BOVIN
		OAR23:24667797..24780463	KLHL14	KLH14_MOUSE
		OAR23:25896411..25996637	DSG2	DSG2_HUMAN
		OAR23:25260878..25306368	MEP1B	MEP1B_HUMAN
		OAR23:25017883..25216902	FAM59A	FA59A_HUMAN
		OAR23:25545403..25629547	TRAPPC8	TPPC8_HUMAN
		OAR23:25753250..25820202	B4GALT6	B4GT6_HUMAN
		OAR23:26078308..26118372	DSG1	DSG1_BOVIN
		OAR23:26380250..26427620	DSC3	DSC3_BOVIN
42	OARX:51193144..53231464	OARX:52459540..52459804	SUMO2	SUMO2_RAT
		OARX:52738029..52738328	RPL36	RL36_RAT
		OARX:52970227..52970931	ERAS	RASE_HUMAN
		OARX:51595629..51596203	SRSF10	SRS10_MOUSE
		OARX:52612999..52618435	FOXP3	FOXP3_MACFA
		OARX:52683877..52689815	PRICKLE3	PRIC3_HUMAN
		OARX:52690852..52692179	PLP2	PLP2_HUMAN
		OARX:52755340..52758542	WDR45	WIPI4_HUMAN
		OARX:52891191..52895422	PIM2	PIM2_HUMAN
		OARX:52911262..52914773	TIMM17B	TI17B_BOVIN
		OARX:53214182..53217561	RBM3	RBM3_RAT
		OARX:51963679..51980108	AKAP4	AKAP4_MOUSE
		OARX:52332598..52391696	USP27X	UBP27_HUMAN
		OARX:52584394..52599755	PPP1R3F	PPR3F_HUMAN
		OARX:52619522..52634267	CCDC22	CCD22_BOVIN
		OARX:52635759..52663077	CACNA1F	CAC1F_HUMAN
		OARX:52663816..52675324	SYP	SYPH_BOVIN
		OARX:52759201..52761722	PRAF2	PRAF2_BOVIN
		OARX:52723608..52736864	GPKOW	GPKOW_HUMAN
		OARX:52821739..52842120	GRIPAP1	GRAP1_HUMAN
		OARX:52846225..52887114	KCND1	KCND1_BOVIN
		OARX:52905766..52910508	PQBP1	PQBP1_BOVIN
		OARX:52925748..52968955	PCSK1N	PCSK1_HUMAN
		OARX:53123484..53135633	SUV39H1	SUV91_BOVIN
		OARX:53139536..53146507	WAS	WASP_HUMAN
		OARX:53228659..53242166	TBC1D25	TBC25_HUMAN
		OARX:51741937..51863395	DGKK	DGKK_HUMAN
		OARX:51192130..51445869	SHROOM4	SHRM4_HUMAN
		OARX:51894324..51954622	CCNB3	CCNB3_CANFA
		OARX:52799964..52809312	TFE3	TFE3_BOVIN
		OARX:52697149..52707669	MAGIX	MAGIX_HUMAN
		OARX:52082861..52184187	CLCN5	CLCN5_RABIT
		OARX:52898287..52904116	SLC35A2	S35A2_BOVIN
		OARX:53194956..53201056	WDR13	WDR13_PONAB
		OARX:52975023..53033508	HDAC6	HDAC6_HUMAN
43	OARX:56827620..61295149	OARX:60351099..60351422	RPL35A	RL35A_BOVIN
		OARX:60765006..60765603	CFDP2	CFDP2_BOVIN
		OARX:59544873..59545589	OTUD6A	OTU6A_MOUSE
		OARX:59716382..59717323	P2RY4	P2RY4_HUMAN
		OARX:59747226..59749504	PDZD11	PDZ11_PIG
		OARX:60371810..60378872	SNX12	SNX12_HUMAN
		OARX:60400592..60405719	FOXO4	FOXO4_HUMAN
		OARX:60407581..60409435	Uncharacterized	E2RF89_CANFA
		OARX:60410040..60413647	IL2RG	IL2RG_BOVIN
		OARX:60577629..60579475	ITGB1BP2	ITBP2_HUMAN
		OARX:60637435..60638010	RHOG	RHOG_MOUSE
		OARX:60861071..60863460	CXCR3	CXCR3_CAPHI
		OARX:61006532..61009183	DMRTC2	DMRTD_BOVIN
		OARX:61075474..61076806	Uncharacterized	Q1G147_LIPVE
		OARX:61077659..61079561	Uncharacterized	E1BKV7_BOVIN
		OARX:59512247..59522709	AWAT2	AWAT2_HUMAN
		OARX:59642085..59662946	DGAT2L6	DG2L6_BOVIN
		OARX:59728653..59740783	ARR3	ARRC_BOVIN
		OARX:60226163..60245675	SLC7A3	CTR3_HUMAN
		OARX:60419027..60440964	MED12	MED12_PONPY
		OARX:60445663..60464890	NLGN3	NLGN3_HUMAN
		OARX:60534572..60563574	ZMYM3	ZMYM3_HUMAN
		OARX:60567599..60574454	NONO	NONO_PONAB
		OARX:60834537..60858017	ACRC	ACRC_HUMAN
		OARX:60938690..60941752	Uncharacterized	E1BG47_BOVIN
		OARX:59749603..59881707	KIF4A	KIF4A_HUMAN
		OARX:59699867..59705026	AWAT1	AWAT1_HUMAN
		OARX:59885286..59954868	DLG3	DLG3_RAT
		OARX:59494174..59507120	EDA	EDA_HUMAN
		OARX:59585509..59630792	IGBP1	IGBP1_HUMAN
		OARX:60791577..60829855	OGT	OGT1_HUMAN
		OARX:60488890..60521148	GJB1	CXB1_BOVIN
		OARX:60655500..60723736	TAF1	TAF1_HUMAN
		OARX:58990404..59054134	FAM155B	F155B_MOUSE
		OARX:59972290..60194253	TEX11	TEX11_HUMAN
		OARX:56867263..56868115	CFDP2	CFDP2_BOVIN
		OARX:58305579..58317046	EFNB1	EFNB1_HUMAN
		OARX:57900568..57934688	OPHN1	OPHN1_PONPY
		OARX:57293513..57745022	OPHN1	OPHN1_PONPY
		OARX:58654688..58736153	PJA1	PJA1_HUMAN
		OARX:58188911..58196505	STARD8	STAR8_HUMAN
		OARX:57832381..57833361	Uncharacterized	A0JNH2_BOVIN
		OARX:57890653..57899423	Uncharacterized	F1N7W3_BOVIN
		OARX:57981237..58008723	YIPF6	YIPF6_BOVIN
44	OARX:77903961..79702349	OARX:77942253..77942969	TREX2	TREX2_HUMAN
		OARX:77980721..77982322	Uncharacterized	D2I1P4_AILME
		OARX:78020349..78021492	ZNF275	ZN275_HUMAN
		OARX:78406781..78407452	MAGEA10	MAGAA_HUMAN
		OARX:78941075..78942193	MAGEA10	MAGAA_HUMAN
		OARX:79082591..79083618	MAGEA10	MAGAA_HUMAN
		OARX:79261120..79266387	CNGA2	CNGA2_BOVIN
		OARX:79281475..79287491	FATE1	FATE1_BOVIN
		OARX:77908142..77939776	HAUS7	HAUS7_HUMAN
		OARX:78068345..78091805	Uncharacterized	A4GN53_BOVIN
		OARX:78101298..78197880	KIR3DL1	KI3L1_HUMAN
		OARX:78201090..78279280	ZNF185	ZN185_HUMAN
		OARX:78328957..78352052	CETN2	CETN2_BOVIN
		OARX:78320502..78340755	NSDHL	NSDHL_BOVIN
		OARX:78427774..78442546	GABRQ	GBRT_HUMAN
		OARX:79033840..79049997	GABRE	GBRE_HUMAN
		OARX:79579545..79585732	VMA21	VMA21_BOVIN
		OARX:77881872..77960356	BGN	PGS1_CANFA
		OARX:78746248..78889764	GABRA3	GBRA3_BOVIN
		OARX:79303544..79407233	PRRG3	TMG3_HUMAN
45	OARX:83501497..85670129	OARX:83997688..83999202	ELL2	ELL2_MOUSE
		OARX:84683044..84685578	SLITRK2	SLIK2_HUMAN
		OARX:84721638..84722891	Uncharacterized	F1MK18_BOVIN
		OARX:85321959..85323377	CENPO	CENPO_BOVIN
		OARX:85340911..85341972	MAGEA13P	MA13P_HUMAN
		OARX:85298498..85306101	Uncharacterized	E1BLG2_BOVIN
