# Supplementary material for: Genome-Wide Genetic Diversity and Differentially Selected Regions among Suffolk, Rambouillet, Columbia, Polypay, and Targhee Sheep
Source: PLoS One. 2013 Jun 10;8(6):e65942. doi: 10.1371/journal.pone.0065942 (PMC3677876; doi:10.1371/journal.pone.0065942)
Supplement: Table S3 — Gene ontology analysis related to the ovine positional candidate genes from DSRs between Suffolk and Rambouillet. (XLS) [file pone.0065942.s007.xls]

## Sheet: Sheet1
Table S3 Gene ontology analysis related to the ovine positional candidate genes from DSRs between Suffolk and Rambouillet
GO Number	Term	Count	P	Benjamini	FDR	Genes
GO:0006414	translational elongation	13	8.41235e-05	0.170987	0.146365	EEF1A1, RPL35A, RPL36, RPS6, RPS25, RPL7, RPS29, RPL21, EEF1G, RPL10, RPL5, RPL12, RPS21
GO:0032886	regulation of microtubule-based process	7	0.00438063	0.992501	7.35895	BBS1, BBS4, CDKN1B, TRIM54, SKA3, MAPRE1, HDAC6
GO:0010639	negative regulation of organelle organization	9	0.00445939	0.963874	7.48647	MAD2L1, TRIM54, CAPG, SPTBN2, TMSB10, MAPRE1, FOXP3, ARAP1, HDAC6
GO:0044087	regulation of cellular component biogenesis	12	0.00563916	0.957204	9.37683	BBS4, TAF1, CDC42EP2, CDKN1B, PVRL1, CAPG, SPTBN2, TMSB10, KIT, MAPRE1, ARAP1, HDAC6
GO:0022402	cell cycle process	30	0.00765065	0.967411	12.5162	BBS4, BTRC, CETN2, CEP164, FOXO4, SART1, LATS2, OVOL1, SKA3, H2AFX, SSSCA1, TAF1, PDS5B, TREX2, BRCA2, PIM2, PPP1CB, EML4, PPM1G, CCNB3, CDKN1B, PSMC5, MAD2L1, NOLC1, ERN1, HAUS7, MAPRE1, MAP9, ARAP1, MAP3K11, TEX11
GO:0051494	negative regulation of cytoskeleton organization	7	0.00774602	0.94436	12.6624	TRIM54, CAPG, SPTBN2, TMSB10, MAPRE1, ARAP1, HDAC6
GO:0006730	one-carbon metabolic process	10	0.00935647	0.949883	15.0978	MTHFD2, MLL, PPME1, RAB3D, MAT2A, SUV39H1, RAB6A, N6AMT2, TRMT61B, FTSJ3
GO:0060632	regulation of microtubule-based movement	3	0.00945772	0.929186	15.2488	BBS1, BBS4, HDAC6
GO:0033043	regulation of organelle organization	15	0.00957606	0.907736	15.4249	MLL, TMSB10, FOXP3, CDC42EP2, TRIM54, MAD2L1, CDKN1B, CAPG, SPTBN2, SKA3, MAPRE1, TLK2, INSR, ARAP1, HDAC6
GO:0006412	translation	20	0.00960868	0.883764	15.4734	RPL35A, EEF1A1, EIF1AD, RBM3, RPL36, RPS6, RPS25, MRPL11, RPS29, RPL7, RPL21, EEF1G, RPL10, RPL5, RPL12, POLG2, MRPL48, RPS21, MRPL33, EIF2B4
GO:0022403	cell cycle phase	23	0.0131071	0.930992	20.5239	SSSCA1, TAF1, PDS5B, TREX2, BRCA2, CETN2, CEP164, PIM2, FOXO4, PPP1CB, LATS2, EML4, CCNB3, CDKN1B, MAD2L1, NOLC1, OVOL1, SKA3, HAUS7, H2AFX, MAPRE1, MAP9, TEX11, MAP3K11
GO:0051301	cell division	18	0.0134121	0.918581	20.9504	CENPO, SSSCA1, BBS4, PDS5B, TREX2, BRCA2, CETN2, CEP164, KIT, PPP1CB, LATS2, ARL3, PPP1CA, CCNB3, MAD2L1, SKA3, HAUS7, MAPRE1, MAP9
GO:0007049	cell cycle	37	0.0142509	0.914655	22.1125	BBS4, BTRC, CETN2, CEP164, FOXO4, SART1, LATS2, OVOL1, SKA3, H2AFX, TLK2, CREBL2, SSSCA1, TAF1, PDS5B, MLL, SUV39H1, STRADA, TREX2, BRCA2, PIM2, PPP1CB, ARL3, EML4, PPM1G, CCNB3, PPP1CA, MAD2L1, CDKN1B, PSMC5, NOLC1, ERN1, HAUS7, MAPRE1, MAP9, ARAP1, MAP3K11, TEX11
GO:0051129	negative regulation of cellular component organization	11	0.0152325	0.913178	23.4519	IRAK3, MAD2L1, TRIM54, CAPG, SPTBN2, TMSB10, MAPRE1, FOXP3, ARAP1, HDAC6, THY1
GO:0008589	regulation of smoothened signaling pathway	4	0.0155633	0.902792	23.8984	C2CD3, FGF9, CD3E, ZIC1
GO:0031110	regulation of microtubule polymerization or depolymerization	5	0.0160627	0.895221	24.5677	CDKN1B, TRIM54, SKA3, MAPRE1, HDAC6
GO:0060491	regulation of cell projection assembly	4	0.0182438	0.910559	27.4267	BBS4, CDC42EP2, KIT, ARAP1
GO:0060271	cilium morphogenesis	5	0.0198809	0.916818	29.5051	BBS1, BBS4, C2CD3, IFT172, IFT88
GO:0043244	regulation of protein complex disassembly	6	0.0224597	0.930395	32.6657	IRAK3, TRIM54, CAPG, MGEA5, SPTBN2, HDAC6
GO:0006511	ubiquitin-dependent protein catabolic process	15	0.022809	0.923579	33.0833	SYVN1, UBE4A, USP2, BTRC, LNX1, ARIH1, USP53, USP27X, UBE2D3, PSMC5, MAD2L1, FBXW4, USP39, USP46, SMURF2
GO:0043254	regulation of protein complex assembly	8	0.0243571	0.927003	34.9053	TAF1, CDC42EP2, CDKN1B, CAPG, SPTBN2, TMSB10, MAPRE1, HDAC6
GO:0030163	protein catabolic process	30	0.0258789	0.929809	36.6507	CUEDC2, SYVN1, USP2, BTRC, SENP8, LNX1, RNF125, ARIH1, SUMO2, UBE2D3, USP27X, USP53, ACE, FBXW4, USP39, FBXL15, UBE4A, RELA, CBL, MARCH10, PJA1, PSMC5, MAD2L1, KDM2A, KCMF1, BACE1, RNF138, USP46, SMURF2, HDAC6
GO:0030162	regulation of proteolysis	6	0.0260719	0.922713	36.8688	RNF180, TAF1, C2CD3, MGEA5, IFT88, HDAC6
GO:0051603	proteolysis involved in cellular protein catabolic process	29	0.0275581	0.925383	38.5253	CUEDC2, SYVN1, USP2, BTRC, SENP8, LNX1, RNF125, SUMO2, ARIH1, UBE2D3, USP27X, USP53, FBXW4, USP39, FBXL15, UBE4A, RELA, CBL, MARCH10, PJA1, PSMC5, MAD2L1, KDM2A, KCMF1, BACE1, RNF138, USP46, SMURF2, HDAC6
GO:0044257	cellular protein catabolic process	29	0.0292074	0.928847	40.3156	CUEDC2, SYVN1, USP2, BTRC, SENP8, LNX1, RNF125, SUMO2, ARIH1, UBE2D3, USP27X, USP53, FBXW4, USP39, FBXL15, UBE4A, RELA, CBL, MARCH10, PJA1, PSMC5, MAD2L1, KDM2A, KCMF1, BACE1, RNF138, USP46, SMURF2, HDAC6
GO:0051493	regulation of cytoskeleton organization	10	0.0295431	0.923535	40.6739	CDC42EP2, CDKN1B, TRIM54, CAPG, SPTBN2, SKA3, TMSB10, MAPRE1, ARAP1, HDAC6
GO:0051130	positive regulation of cellular component organization	12	0.0299506	0.918762	41.1061	BBS4, TAF1, CDC42EP2, CDKN1B, CBL, MGEA5, FGF10, KIT, FOXP3, INSR, ARAP1, HDAC6
GO:0051054	positive regulation of DNA metabolic process	6	0.0321519	0.925843	43.3902	UCN, PDGFRA, BRE, MGEA5, H2AFX, INSR
GO:0032259	methylation	7	0.0336615	0.928054	44.908	MLL, RAB3D, SUV39H1, RAB6A, N6AMT2, TRMT61B, FTSJ3
GO:0000279	M phase	18	0.0341304	0.92424	45.3716	SSSCA1, PDS5B, TREX2, BRCA2, CETN2, CEP164, PIM2, LATS2, EML4, CCNB3, MAD2L1, NOLC1, OVOL1, SKA3, HAUS7, H2AFX, MAPRE1, MAP9, TEX11
GO:0006508	proteolysis	45	0.0371739	0.93438	48.2924	CUEDC2, DPP3, SYVN1, USP2, BTRC, SENP8, RCE1, MIPEP, SUFU, LNX1, RNF125, ARIH1, SUMO2, UBE2D3, USP27X, USP53, ACE, FBXW4, USP39, PCSK7, FBXL15, TMPRSS13, UBE4A, RELA, CBL, MARCH10, CTSW, TMPRSS4, CAPN1, ADAMTS6, PJA1, MAD2L1, PSMC5, CPE, KCMF1, KDM2A, BACE1, RNF138, USP46, MEP1B, SMURF2, PCSK1N, HDAC6, CTSF, TLL1
GO:0042273	ribosomal large subunit biogenesis	3	0.0383111	0.934196	49.3454	RPL35A, RPL7, RPL5
GO:0042461	photoreceptor cell development	4	0.0393549	0.933594	50.2942	BBS1, BBS4, NR2E3, THY1
GO:0034097	response to cytokine stimulus	7	0.039587	0.929211	50.5029	IRAK3, RELA, PDGFRA, ACP5, INSR, FOSL1, GHR
GO:0043242	negative regulation of protein complex disassembly	5	0.0404175	0.92774	51.2428	IRAK3, TRIM54, CAPG, SPTBN2, HDAC6
GO:0051604	protein maturation	9	0.0407402	0.923871	51.5275	C2CD3, CPE, WFS1, IFT172, PCSK7, MIPEP, PCSK1N, IFT88, CAPN1
GO:0033365	protein localization in organelle	10	0.0434542	0.93119	53.8606	PACS1, BBS4, C6ORF168, FGF9, IPO5, TIMM17B, FGF10, SUPT7L, POLA2, MIPEP
GO:0070507	regulation of microtubule cytoskeleton organization	5	0.0435935	0.926796	53.9774	CDKN1B, TRIM54, SKA3, MAPRE1, HDAC6
GO:0045862	positive regulation of proteolysis	4	0.0436993	0.922214	54.066	RNF180, TAF1, MGEA5, IFT88
GO:0046530	photoreceptor cell differentiation	4	0.0436993	0.922214	54.066	BBS1, BBS4, NR2E3, THY1
GO:0007167	enzyme linked receptor protein signaling pathway	18	0.0454132	0.924973	55.4784	FGF8, FIBP, CD3E, LTBP3, FGF9, CBL, FGF10, KIT, FOXO4, ECSIT, KDR, GH1, UBE2D3, PDGFRA, SMURF2, INSR, AKAP4, GHR
GO:0042517	positive regulation of tyrosine phosphorylation of Stat3 protein	3	0.0458581	0.922081	55.8383	GH1, CLCF1, GHR
GO:0021544	subpallium development	3	0.0458581	0.922081	55.8383	BBS1, BBS4, GSX2
GO:0051247	positive regulation of protein metabolic process	14	0.0471695	0.923028	56.8833	TAF1, UCN, CD3E, WFS1, BTRC, FOXP3, RNF180, GH1, PSMC5, CLCF1, MGEA5, INSR, IFT88, GHR
GO:0030031	cell projection assembly	7	0.0484597	0.92384	57.8885	BBS1, BBS4, NEURL, C2CD3, CAPG, IFT172, OPHN1
GO:0000278	mitotic cell cycle	19	0.048935	0.921268	58.2533	SSSCA1, TAF1, PDS5B, BTRC, TREX2, CETN2, CEP164, FOXO4, PPP1CB, LATS2, EML4, CDKN1B, PSMC5, MAD2L1, NOLC1, SKA3, HAUS7, MAPRE1, MAP9, MAP3K11
GO:0006310	DNA recombination	8	0.0498719	0.920663	58.9636	NONO, MUS81, BRCA2, H2AFX, RBM14, BANF1, FOXP1, TEX11
GO:0042445	hormone metabolic process	8	0.05201	0.924839	60.542	HSD17B11, BBS1, CYP17A1, ACE, CPE, PCSK7, PCSK1N, RETSAT
GO:0046777	protein amino acid autophosphorylation	7	0.0533203	0.925627	61.4809	TAF1, MAP3K3, ERN1, PDGFRA, KIT, INSR, MAP3K11
GO:0007169	transmembrane receptor protein tyrosine kinase signaling pathway	13	0.0537803	0.923241	61.8055	FGF8, FIBP, CD3E, FGF9, CBL, FGF10, KIT, FOXO4, KDR, GH1, PDGFRA, INSR, GHR
GO:0009314	response to radiation	12	0.0548468	0.923158	62.5481	PLEKHB1, MAT2A, RELA, AEN, BRE, BRCA2, H2AFX, NLGN3, KIT, NR2E3, CACNA1F, CLOCK
GO:0007156	homophilic cell adhesion	9	0.0575345	0.928755	64.3597	DSG4, MPZL2, DSG2, PVRL1, DSG1, DSC3, DSCAML1, DSC2, DSC1
GO:0042384	cilium assembly	4	0.0580863	0.926864	64.7213	BBS1, BBS4, C2CD3, IFT172
GO:0048854	brain morphogenesis	3	0.0623888	0.936796	67.4243	BBS1, BBS4, GSX2
GO:0048285	organelle fission	13	0.0628481	0.934774	67.701	SSSCA1, PDS5B, TREX2, CETN2, CEP164, PEX11G, LATS2, EML4, MAD2L1, NOLC1, SKA3, HAUS7, MAPRE1, MAP9
GO:0008543	fibroblast growth factor receptor signaling pathway	4	0.0633184	0.932798	67.982	FGF8, FIBP, FGF9, FGF10
GO:0032272	negative regulation of protein polymerization	4	0.0633184	0.932798	67.982	CAPG, SPTBN2, TMSB10, MAPRE1
GO:0032271	regulation of protein polymerization	6	0.0647912	0.933778	68.8474	CDC42EP2, CDKN1B, CAPG, SPTBN2, TMSB10, MAPRE1
GO:0016485	protein processing	8	0.0660395	0.934087	69.5634	C2CD3, CPE, IFT172, PCSK7, MIPEP, PCSK1N, IFT88, CAPN1
GO:0048598	embryonic morphogenesis	16	0.0666582	0.932635	69.9126	BBS4, FGF8, C2CD3, FGF9, LDB1, EOMES, FGF10, DSCAML1, MBNL1, ECSIT, ZIC1, ZNF358, FBXW4, IFT172, APAF1, IFT88
GO:0043414	biopolymer methylation	6	0.0681219	0.933559	70.7236	MLL, RAB3D, SUV39H1, RAB6A, TRMT61B, FTSJ3
GO:0043632	modification-dependent macromolecule catabolic process	26	0.0686859	0.932007	71.0306	CUEDC2, SYVN1, USP2, BTRC, SENP8, LNX1, RNF125, SUMO2, ARIH1, USP27X, USP53, UBE2D3, USP39, FBXW4, FBXL15, UBE4A, CBL, MARCH10, PJA1, PSMC5, MAD2L1, KDM2A, KCMF1, RNF138, USP46, SMURF2
GO:0019941	modification-dependent protein catabolic process	26	0.0686859	0.932007	71.0306	CUEDC2, SYVN1, USP2, BTRC, SENP8, LNX1, RNF125, SUMO2, ARIH1, USP27X, USP53, UBE2D3, USP39, FBXW4, FBXL15, UBE4A, CBL, MARCH10, PJA1, PSMC5, MAD2L1, KDM2A, KCMF1, RNF138, USP46, SMURF2
GO:0032270	positive regulation of cellular protein metabolic process	13	0.0689712	0.929696	71.1847	TAF1, UCN, CD3E, BTRC, FOXP3, RNF180, GH1, PSMC5, CLCF1, MGEA5, IFT88, INSR, GHR
GO:0016192	vesicle-mediated transport	26	0.0719828	0.934767	72.7652	PACS1, NRBP1, RAB3D, PDLIM7, SNX17, SYP, ELMOD3, GBF1, ACTR1A, ARR3, RAB6A, GHR, ICAM5, MRC2, WAS, YIF1A, SCYL1, VAMP8, SCFD2, ARCN1, SPTBN2, VAMP5, RIN1, TRAPPC4, OPHN1, CLCN5
GO:0006364	rRNA processing	7	0.0725892	0.933414	73.0734	RPL35A, PDCD11, NOLC1, RPL7, RPL5, RPS6, FTSJ3
GO:0009416	response to light stimulus	9	0.0732471	0.932212	73.404	PLEKHB1, MAT2A, RELA, BRCA2, NLGN3, KIT, NR2E3, CACNA1F, CLOCK
GO:0050678	regulation of epithelial cell proliferation	6	0.0750626	0.933968	74.2967	CDKN1B, FGF9, BRCA2, FGF10, FOXP1, KDR
GO:0048863	stem cell differentiation	4	0.0802511	0.943228	76.6948	ACE, KIT, ZNF358, TCF7L1
GO:0051297	centrosome organization	4	0.0802511	0.943228	76.6948	BBS4, TREX2, CETN2, BRCA2, HAUS7
GO:0009880	embryonic pattern specification	4	0.0802511	0.943228	76.6948	C2CD3, EFNB1, FGF10, TCF7L1
GO:0016486	peptide hormone processing	3	0.0805867	0.941432	76.8424	CPE, PCSK7, PCSK1N
GO:0009057	macromolecule catabolic process	33	0.0839366	0.945885	78.2683	CUEDC2, SYVN1, USP2, BTRC, SENP8, LNX1, RNF125, ARIH1, SUMO2, UBE2D3, USP27X, USP53, ACE, FBXW4, USP39, FBXL15, UBE4A, RELA, CYCS, CBL, MARCH10, PJA1, PSMC5, MAD2L1, KDM2A, KCMF1, BACE1, MGEA5, RNF138, USP46, SMURF2, APAF1, HDAC6
GO:0009894	regulation of catabolic process	7	0.0851742	0.945962	78.7739	RNF180, IRAK3, TAF1, RELA, PIM2, PPP1CB, INSR
GO:0016072	rRNA metabolic process	7	0.0851742	0.945962	78.7739	RPL35A, PDCD11, NOLC1, RPL7, RPL5, RPS6, FTSJ3
GO:0044265	cellular macromolecule catabolic process	31	0.0855776	0.944426	78.9363	CUEDC2, SYVN1, USP2, BTRC, SENP8, LNX1, RNF125, ARIH1, SUMO2, UBE2D3, USP27X, USP53, FBXW4, USP39, FBXL15, UBE4A, RELA, CYCS, CBL, MARCH10, PJA1, PSMC5, MAD2L1, KDM2A, KCMF1, BACE1, RNF138, USP46, SMURF2, APAF1, HDAC6
GO:0006974	response to DNA damage stimulus	18	0.0877689	0.946343	79.798	POLL, TREX2, BRCA2, CEP164, FOXO4, KAT5, PPP1CB, XAB2, NONO, POLD4, SLK, AEN, MUS81, BRE, HAUS7, H2AFX, POLG2, TLK2, RBM14
GO:0051270	regulation of cell motion	11	0.0885949	0.945654	80.1142	BBS1, BBS4, ACE, CDKN1B, PDGFRA, KIT, INSR, ARAP1, HDAC6, KDR, THY1
GO:0000302	response to reactive oxygen species	6	0.0900453	0.946133	80.658	UCP3, UCP2, RELA, ADRBK1, FOSL1, HDAC6
GO:0032355	response to estradiol stimulus	5	0.0921001	0.947674	81.4045	GH1, UCN, PDGFRA, INSR, GHR
GO:0018125	peptidyl-cysteine methylation	2	0.0923655	0.946023	81.4989	RAB3D, RAB6A
GO:0045897	positive regulation of transcription, mitotic	2	0.0923655	0.946023	81.4989	FOSL1, TCF7L1
GO:0042048	olfactory behavior	2	0.0923655	0.946023	81.4989	BBS1, WFS1
GO:0046021	regulation of transcription from RNA polymerase II promoter, mitotic	2	0.0923655	0.946023	81.4989	FOSL1, TCF7L1
GO:0046022	positive regulation of transcription from RNA polymerase II promoter, mitotic	2	0.0923655	0.946023	81.4989	FOSL1, TCF7L1
GO:0031333	negative regulation of protein complex assembly	4	0.0925112	0.944148	81.5506	CAPG, SPTBN2, TMSB10, MAPRE1
GO:0033554	cellular response to stress	25	0.0926431	0.942233	81.5972	WFS1, CEP164, FOXO4, XAB2, NONO, SLK, AEN, MUS81, TNFRSF19, H2AFX, POLG2, TLK2, EIF2B4, POLL, TREX2, CCDC47, BRCA2, KAT5, PPP1CB, POLD4, BRE, ERN1, HAUS7, RBM14, MAP3K11, HDAC6
GO:0007067	mitosis	12	0.0927831	0.940321	81.6466	SSSCA1, PDS5B, TREX2, CETN2, CEP164, LATS2, EML4, MAD2L1, NOLC1, SKA3, HAUS7, MAPRE1, MAP9
GO:0000280	nuclear division	12	0.0927831	0.940321	81.6466	SSSCA1, PDS5B, TREX2, CETN2, CEP164, LATS2, EML4, MAD2L1, NOLC1, SKA3, HAUS7, MAPRE1, MAP9
GO:0030324	lung development	7	0.0953529	0.942943	82.531	PPP1CA, FGF9, PDGFRA, FGF10, IFT88, FOXP1, KDR
GO:0035108	limb morphogenesis	7	0.0953529	0.942943	82.531	C2CD3, FGF9, FBXW4, FGF10, MBNL1, ZNF358, IFT88
GO:0035107	appendage morphogenesis	7	0.0953529	0.942943	82.531	C2CD3, FGF9, FBXW4, FGF10, MBNL1, ZNF358, IFT88
GO:0006289	nucleotide-excision repair	5	0.0969679	0.943746	83.0661	POLL, POLD4, SLK, BRCA2, XAB2
GO:0005996	monosaccharide metabolic process	12	0.0974607	0.942565	83.2263	PPP1CA, MAN2B2, ADPGK, SLC37A4, MGEA5, DPAGT1, RBKS, GAPDH, PPP1CB, SLC35A2, PC, PGM2L1
GO:0031334	positive regulation of protein complex assembly	4	0.0989141	0.943084	83.6904	TAF1, CDC42EP2, CDKN1B, HDAC6
GO:0031023	microtubule organizing center organization	4	0.0989141	0.943084	83.6904	BBS4, TREX2, CETN2, BRCA2, HAUS7
GO:0016358	dendrite development	4	0.0989141	0.943084	83.6904	BBS1, BBS4, TRAPPC4, CACNA1F
