# Supplementary material for: Genome-Wide Genetic Diversity and Differentially Selected Regions among Suffolk, Rambouillet, Columbia, Polypay, and Targhee Sheep
Source: PLoS One. 2013 Jun 10;8(6):e65942. doi: 10.1371/journal.pone.0065942 (PMC3677876; doi:10.1371/journal.pone.0065942)
Supplement: Table S4 — Selection signals identified in both sheep and cattle using the ovine positional candidate genes from DSRs between Suffolk and Rambouillet. (XLS) [file pone.0065942.s008.xls]

## Sheet: Sheet1
Table S4 Selection signals identified in both sheep and cattle using the ovine positional candidate genes from DSRs between Suffolk and Rambouillet
Region	Ovine Genome v3.1 Chr: Mb	Cow Chr: Mb	Animals	Study	Common Genes Between Studies
2	1:232.69-232.69	1:near 117.157	Multiple cattle breeds	Stella et al, 2010 [46]	RAP2B
8	3:34.24-35.70	11:69.22-77.83	African cattle	Gautier et al, 2009 [47]	WDR43,PPP1CB,FOSL2,BRE,RBKS,MRPL33,SUPT7L,ZNF512,KRTCAP3,NRBP1,ZNF513,EIF2B4,MPV17,TRIM54,DNAJC5G,PPM1G,FNDC4,SNX17,UCN
10	3:57.05-57.87	11:50.6-51.7	Creole cattle	Gautier and Naves, 2011 [29]	POLR1A,ST3GAL5,SFTPB,USP39,TMEM150A,RNF181,VAMP5,VAMP8,GGCX,MAT2A,CAPG,ELMOD3,RETSAT
13	3:153.36-153.49	5:47.89-54.39	African cattle	Gautier et al, 2009 [47]	HELB,IRAK3
19	6:68.28-71.06	6:68.94-76.32	Creole cattle	Flori et al, 2009 [24]	USP46,SCFD2,FIP1L1,LNX1,CHIC2,GSX2,PDGFRA,KIT,KDR,SRD5A3,TMEM165,PDCL2
		6:72.50-73.70	Creole cattle	Gautier and Naves, 2011 [29]	KIT,KDR,SRD5A3,TMEM165,PDCL2
		6: near 72.802	Multiple cattle breeds	Stella et al, 2010 [46]	KIT
24	10:28.86-29.32	12:20.68-32.60	African cattle	Gautier et al, 2009 [47]	ZAR1L,N4BP2L1,FRY
		12: 28.4-29.5	Creole cattle	Gautier and Naves, 2011 [29]	FRY
25	10:36.05-36.18	12: 36-38	Holstein, Simmental and Brown Swiss cattle	Qanbari et al, 2011 [48]	IFT88,CRYL1
27	11:46.33-48.10	19:44.62-54.41	African cattle	Gautier et al, 2009 [47]	TLK2,MRC2,MARCH10,TANC2,CYB561,ACE,KCNH6,DCAF7,TACO1,LIMD2,STRADA,CCDC47,PSMC5,SMARCD2,GH1,PECAM1,TEX2,POLG2,DDX5
31	16:14.05-15.35	20:13.97-18.06	African cattle	Gautier et al, 2009 [47]	ADAMTS6,FAM159B,SREK1IP1,RGS7BP,RNF180
32	16:30.47-31.73	20:31.96-33.76	Dairy cattle	Flori et al, 2009 [24]	FGF10,NNT,CCL28,HMGCS1,NIM1,ZNF131,SEPP1
37	19:31.58-31.81	22:32.32-38.56	African cattle	Gautier et al, 2009 [47]	MITF
39	22:21.29-22.01	26:22.14-23.19	Dairy cattle	Flori et al, 2009 [24]	BTRC,POLL,DPCD,FBXW4,FGF8,MGEA5,PPRC1,NOLC1
43	X:59.64-60.52	X:49.27-50.19	Cattle HapMap	Bovine HapMap Consortium, 2009 [49]	GJB1,NLGN3,MED12,IL2RG,FOXO4,SNX12,SLC7A3,DLG3,KIF4A,PDZD11,ARR3,P2RY4,AWAT1,DGAT2L6
