# Supplementary material for: Genome-Wide Genetic Diversity and Differentially Selected Regions among Suffolk, Rambouillet, Columbia, Polypay, and Targhee Sheep
Source: PLoS One. 2013 Jun 10;8(6):e65942. doi: 10.1371/journal.pone.0065942 (PMC3677876; doi:10.1371/journal.pone.0065942)
Supplement: Table S5 — List of ovine positional candidate genes based on the predicted protein coding genes from DSRs among Rambouillet, Columbia, Polypay, and Targee. (XLS) [file pone.0065942.s009.xls]

## Sheet: Sheet1
Table S5 List of ovine positional candidate genes based on the predicted protein coding genes from DSRs among Rambouillet, Columbia, Polypay and Targee
Region	Ovine Version 3.1 Chromosome Position of DGRs	Ovine Version 3.1 Chromosome Position of Homology Genes	Homology Gene	Homology Species
1	OAR1:29732489..30143388	NA
2	OAR1:30814041..31918917	OAR1:31201108..31272287	C8A	CO8A_HUMAN
		OAR1:30788632..30873991	PPAP2B	LPP3_BOVIN
		OAR1:31284276..31328754	C8B	CO8B_HUMAN
		OAR1:31023129..31151854	C1ORF168	CA168_HUMAN
		OAR1:31372087..31665060	DAB1	DAB1_HUMAN
		OAR1:30977091..31010092	PRKAA2	AAPK2_HUMAN
3	OAR1:42128684..42656182	OAR1:42105913..42199295	WDR78	WDR78_HUMAN
		OAR1:42211451..42276458	MIER1	MIER1_PONAB
		OAR1:42573824..42656778	IL12RB2	I12R2_BOVIN
		OAR1:42464586..42525487	IL23R	IL23R_HUMAN
		OAR1:42298203..42427248	SLC35D2	S35D2_BOVIN
4	OAR1:61589657..64314437	OAR1:63151143..63154366	Uncharacterized	D7F172_BOMMO
		OAR1:63156083..63157317	Uncharacterized	Q1L836_BOVIN
		OAR1:63161567..63162476	Uncharacterized	O97916_BOVIN
		OAR1:63120108..63144563	Uncharacterized	O18741_BOVIN
		OAR1:61670965..61679107	BCL10	BCL10_HUMAN
		OAR1:63396057..63577441	HS2ST1	HS2ST_HUMAN
		OAR1:63021301..63052356	CLCA4	CLCA4_HUMAN
		OAR1:62222822..62620930	COL24A1	COOA1_HUMAN
		OAR1:61681466..61682641	NAP1L1	NP1L1_BOVIN
		OAR1:63171493..63201613	Uncharacterized	F1MXP7_BOVIN
		OAR1:63580456..63580755	ANKRD26	ANR26_HUMAN
		OAR1:62827264..62856919	ODF2L	ODF2L_BOVIN
		OAR1:61727330..61873240	DDAH1	DDAH1_BOVIN
		OAR1:61925384..62007353	CYR61	CYR61_HUMAN
		OAR1:63242330..63282714	SH3GLB1	SHLB1_BOVIN
		OAR1:62895541..62937803	CLCA2	CLCA2_HUMAN
		OAR1:61656566..61663356	Uncharacterized	F1PXL2_CANFA
		OAR1:61571675..61610559	SYDE2	SYDE2_HUMAN
		OAR1:63581276..63581716	ANKRD19	ANR19_HUMAN
		OAR1:63359961..63395115	SEP15	SEP15_BOVIN
		OAR1:63829917..64013649	LMO4	LMO4_MOUSE
		OAR1:62955034..62996324	CLCA1	CLCA1_HORSE
		OAR1:62063452..62121710	ZNHIT6	BCD1_PONAB
		OAR1:63582171..63675591	RPSA	RSSA_MOUSE
5	OAR1:187627690..189001556	OAR1:188372474..188372899	RPL7	RL7_BOVIN
		OAR1:187648337..187649686	TUBA1C	TBA1C_MOUSE
		OAR1:188603838..188604863	Uncharacterized	D7F161_BOMMO
		OAR1:188457380..188495611	IQCG	IQCG_BOVIN
		OAR1:188445366..188450425	RPL35A	RL35A_BOVIN
		OAR1:188612545..188641469	FYTTD1	UIF_BOVIN
		OAR1:188913856..188935549	TFRC	TFR1_FELCA
		OAR1:187691865..187748490	HEG1	HEG1_HUMAN
		OAR1:187791354..187930951	SLC12A8	S12A8_HUMAN
		OAR1:188653042..188702661	KIAA0226	RUBIC_HUMAN
		OAR1:188163564..188204759	SNX4	SNX4_BOVIN
		OAR1:188753243..188884860	TNK2	ACK1_BOVIN
		OAR1:188392460..188441119	LMLN	LMLN_MOUSE
		OAR1:188236063..188333033	OSBPL11	OSB11_HUMAN
		OAR1:188499527..188603746	LRCH3	LRCH3_HUMAN
		OAR1:187949077..188034942	ZNF148	ZN148_BOVIN
		OAR1:187947243..187948649	ZNF148	ZN148_BOVIN
6	OAR1:217261740..217734182	OAR1:217662286..217691098	SERPINI1	NEUS_HUMAN
		OAR1:217546149..217651671	Uncharacterized	F1MXZ8_BOVIN
		OAR1:217358346..217419445	GOLIM4	GOLI4_HUMAN
		OAR1:217423184..217440402	GOLIM4	GOLI4_HUMAN
7	OAR1:217827095..219332381	OAR1:218230164..218230630	Uncharacterized	E1B942_BOVIN
		OAR1:217764347..217987985	WDR49	WDR49_HUMAN
		OAR1:218098393..218209693	ZBBX	ZBBX_HUMAN
		OAR1:217995548..218028814	SERPINI2	SPI2_HUMAN
8	OAR1:221199906..221519414	NA
9	OAR1:225691787..226307550	OAR1:225946834..225947426	Uncharacterized	E1B942_BOVIN
		OAR1:225899605..225900393	Uncharacterized	D7F168_BOMMO
		OAR1:226283619..226419453	IQCJ	IQCJ_MOUSE
10	OAR2:48501546..51384849	OAR2:51189786..51317574	ZCCHC7	ZCHC7_BOVIN
		OAR2:51076089..51085815	ZCCHC7	ZCHC7_BOVIN
		OAR2:50577340..50578233	MCART1	MCAR1_HUMAN
		OAR2:50698725..50743651	FRMPD1	FRPD1_HUMAN
		OAR2:50698208..50698560	FRMPD1	FRPD1_MOUSE
		OAR2:49497396..49498360	FOXE1	FOXE1_HUMAN
		OAR2:49376545..49487206	ANP32B	AN32B_SHEEP
		OAR2:50115521..50115997	ALDH1B1	AL1B1_HUMAN
		OAR2:50904440..50925801	FBXO10	FBX10_MOUSE
		OAR2:49346945..49362724	NANS	SIAS_HUMAN
		OAR2:48672293..48694095	GALNT12	GLT12_HUMAN
		OAR2:50866190..50869314	TOMM5	TOM5_PONAB
		OAR2:49454674..49466657	C9ORF156	NAP1_HUMAN
		OAR2:50594837..50648686	DCAF10	DCA10_MOUSE
		OAR2:49701235..49730131	TSTD2	TSTD2_HUMAN
		OAR2:50653317..50671550	Uncharacterized	E1BLJ1_BOVIN
		OAR2:50935845..50952231	POLR1E	RPA49_HUMAN
		OAR2:49286442..49341291	CORO2A	COR2A_BOVIN
		OAR2:48720765..48783349	ANKS6	ANKS6_HUMAN
		OAR2:49957638..50013236	C9ORF174	CI174_HUMAN
		OAR2:50031788..50073317	C9ORF174	CI174_HUMAN
		OAR2:51353496..51543382	PAX5	PAX5_MOUSE
		OAR2:49668525..49704272	NCBP1	NCBP1_HUMAN
		OAR2:49199068..49241910	TBC1D2	TBD2A_BOVIN
		OAR2:50676008..50680625	EXOSC3	EXOS3_BOVIN
		OAR2:50682714..50692223	RG9MTD3	RG9D3_BOVIN
		OAR2:50371798..50372256	HMGB3	HMGB3_BOVIN
		OAR2:49732938..49956962	TDRD7	TDRD7_BOVIN
		OAR2:50996208..50998234	ZBTB5	ZBTB5_HUMAN
		OAR2:48807767..49176913	GABBR2	GABR2_HUMAN
		OAR2:48487007..48557175	COL15A1	COFA1_HUMAN
		OAR2:51001571..51012460	GRHPR	GRHPR_HUMAN
		OAR2:49440412..49451181	HEMGN	HEMGN_BOVIN
		OAR2:50415919..50550907	SHB	SHB_HUMAN
		OAR2:50092227..50105079	IGFBPL1	IBPL1_BOVIN
		OAR2:49636810..49665054	XPA	XPA_HUMAN
11	OAR2:187885054..189186475	OAR2:188914329..189539040	CNTNAP5	CNTP5_CANFA
12	OAR2:206643029..208373192	OAR2:207033776..207034422	RPL17	RL17_HUMAN
		OAR2:207213759..207214826	GPR1	GPR1_MACMU
		OAR2:206859545..206865666	NRP2	NRP2_RAT
		OAR2:206749749..206845889	NRP2	NRP2_HUMAN
		OAR2:207166821..207195218	NDUFS1	NDUS1_BOVIN
		OAR2:207315388..207325772	ZDBF2	ZDBF2_HUMAN
		OAR2:207782786..207799708	FASTKD2	FAKD2_HUMAN
		OAR2:207949673..207983115	CPO	CBPO_BOVIN
		OAR2:207656400..207781651	MDH1B	MDH1B_BOVIN
		OAR2:207429120..207617493	ADAM23	ADA23_HUMAN
		OAR2:207074651..207112821	INO80D	IN80D_HUMAN
		OAR2:207198338..207201318	EEF1B	EF1B_BOVIN
		OAR2:208082488..208182120	KLF7	KLF7_HUMAN
		OAR2:205957943..206670334	PARD3B	PAR3L_HUMAN
13	OAR2:208910057..211274257	OAR2:209380079..209380927	MSL3	MS3L1_HUMAN
		OAR2:209865642..209867871	CRYGF	CRGF_BOVIN
		OAR2:211101638..211102501	RPL6	RL6_BOVIN
		OAR2:209150842..209189277	CRYGA	CRGA_RAT
		OAR2:209240580..209265036	IDH1	IDHC_SHEEP
		OAR2:210300287..210374944	MAP2	MAP2_HUMAN
		OAR2:210626932..210648699	RPE	RPE_HUMAN
		OAR2:211025895..211098511	LANCL1	LANC1_HUMAN
		OAR2:209412269..209509836	PTH2R	PTH2R_HUMAN
		OAR2:209095959..209137223	CRYGB	CRGB_BOVIN
		OAR2:209273880..209358320	PIKFYVE	FYV1_HUMAN
		OAR2:210797467..210957908	ACADL	ACADL_PIG
		OAR2:210651784..210760172	C2ORF67	CB067_HUMAN
		OAR2:210410571..210621586	UNC80	UNC80_HUMAN
		OAR2:211162182..211302661	CPS1	CPSM_HUMAN
		OAR2:208759883..209003810	PLEKHM3	PKHM3_HUMAN
14	OAR2:228019818..228451875	OAR2:228093401..228097629	IRS1	IRS1_HUMAN
		OAR2:228427786..228619345	COL4A3	CO4A3_MOUSE
		OAR2:228280832..228394054	COL4A4	CO4A4_HUMAN
		OAR2:228158251..228269139	RHBDD1	RHBD1_HUMAN
15	OAR2:244129054..244237213	NA
16	OAR3:54668289..56584259	OAR3:56147831..56148543	Uncharacterized	Q2YDK5_BOVIN
		OAR3:56148599..56190773	SUCLG1	SUCA_BOVIN
		OAR3:56220642..56502153	DNAH6	DYH6_HUMAN
		OAR3:56533335..56619941	TMSB10	TYB10_PIG
17	OAR3:75538807..77148543	OAR3:76774383..76774888	Uncharacterized	F1MIR6_BOVIN
		OAR3:75670478..75673614	ETF1	ERF1_RAT
		OAR3:76388999..76389547	RPL5	RL5_BOVIN
		OAR3:76807993..76808996	KCNK12	KCNKC_HUMAN
		OAR3:75708269..75748262	LHCGR	LSHR_BOVIN
		OAR3:76004936..76026322	FOXN2	FOXN2_HUMAN
		OAR3:76575668..76586056	MSH6	MSH6_HUMAN
		OAR3:77148013..77180268	Uncharacterized	F1SQH0_PIG
		OAR3:75881493..75965003	KLRAQ1	KLRAQ_HUMAN
		OAR3:75755491..75801497	GTF2A1L	TF2AY_HUMAN
		OAR3:75798581..75846030	STON1	STON1_HUMAN
		OAR3:76836890..76920322	MSH2	MSH2_BOVIN
		OAR3:76448938..76574395	FBXO11	FBX11_HUMAN
		OAR3:77088925..77141270	CALM1	CALM_XENLA
		OAR3:76934724..77059659	EPCAM	EPCAM_BOVIN
18	OAR3:95521406..96371620	OAR3:95523275..95523988	NAT8B	NAT8B_HUMAN
		OAR3:95531056..95534503	TPRKB	TPRKB_HUMAN
		OAR3:95566978..95567808	DERA	DEOC_BOVIN
		OAR3:95574909..95578634	C2ORF78	CB078_HUMAN
		OAR3:95842874..95843125	TET3	TET3_HUMAN
		OAR3:95740609..95842419	TET3	TET3_HUMAN
		OAR3:96210766..96216916	RDH12	RDH12_MOUSE
		OAR3:96222628..96225930	WDR54	WDR54_HUMAN
		OAR3:96252568..96257350	INO80B	IN80B_MOUSE
		OAR3:96266878..96267411	MRPL53	RM53_BOVIN
		OAR3:96286823..96288477	LBX2	LBX2_HUMAN
		OAR3:96294161..96296260	PCGF1	PCGF1_BOVIN
		OAR3:96302645..96304041	TLX2	TLX2_MOUSE
		OAR3:96316319..96319202	HTRA2	HTRA2_BOVIN
		OAR3:96312626..96316181	AUP1	AUP1_RAT
		OAR3:95547058..95562016	DUSP11	DUS11_BOVIN
		OAR3:95965757..95995594	MTHFD2	MTDC_BOVIN
		OAR3:95918298..95940048	MOBKL1B	MOL1B_RAT
		OAR3:96107317..96112940	BCL2L1	B2CL1_HUMAN
		OAR3:96159371..96179210	DCTN1	DCTN1_HUMAN
		OAR3:96258559..96261736	MOGS	MOGS_HUMAN
		OAR3:96217620..96222693	C2ORF81	CB081_HUMAN
		OAR3:96225795..96240082	RTKN	RTKN_HUMAN
		OAR3:96268482..96274019	CCDC142	CC142_HUMAN
		OAR3:96319830..96335435	LOXL3	LOXL3_HUMAN
		OAR3:96337845..96340313	DOK1	DOK1_BOVIN
		OAR3:96305292..96311963	DQX1	DQX1_BOVIN
		OAR3:95579753..95675679	ACTG2	ACTH_RAT
		OAR3:95898324..95903098	BOLA3	BOLA3_BOVIN
		OAR3:95331745..95522032	ALMS1	ALMS1_HUMAN
		OAR3:95681929..95715429	DGUOK	DGUOK_HUMAN
		OAR3:96341775..96415882	C2ORF65	CB065_HUMAN
		OAR3:95999143..96100093	SLC4A5	S4A5_HUMAN
19	OAR3:116863473..117540039	OAR3:116861903..116864753	Uncharacterized	O97916_BOVIN
		OAR3:117172215..117504525	PPFIA2	LIPA2_HUMAN
		OAR3:116991968..117159363	ACSS3	ACSS3_BOVIN
20	OAR5:37314853..40020855	OAR5:37812866..37813519	RPL10A	RL10A_RAT
		OAR5:37904776..37905639	TRIM52	TRI52_HUMAN
		OAR5:39660302..39661240	OR2G6	OR2G6_HUMAN
		OAR5:39697691..39698452	HNRNPA2B1	ROA2_PONAB
		OAR5:39942111..39949957	Uncharacterized	Q2NKT7_BOVIN
		OAR5:39971193..39978307	Uncharacterized	F1N1X9_BOVIN
		OAR5:37516229..37532123	ZFP62	ZFP62_HUMAN
		OAR5:37877048..37885769	TRIM41	TRI41_HUMAN
		OAR5:37887585..37892060	GNB2L1	GBLP_RAT
		OAR5:37841506..37856866	TRIM7	TRIM7_HUMAN
		OAR5:37917123..37930660	HLA-A	1A11_HUMAN
		OAR5:38101258..38142743	ZNF496	ZN496_HUMAN
		OAR5:38817462..38832421	TRIM58	TRI58_HUMAN
		OAR5:39279197..39289918	OR2L2	OR2L2_HUMAN
		OAR5:37577710..37618795	BTNL9	BTNL9_HUMAN
		OAR5:38188936..38233586	NLRP3	NALP3_BOVIN
		OAR5:38279536..38423934	RNF130	GOLI_RAT
		OAR5:37971972..38090456	IIGP1	IIGP1_MOUSE
		OAR5:37450308..37469760	MGAT1	MGAT1_RAT
		OAR5:37332775..37333462	TMCO5B	TMC5B_BOVIN
21	OAR5:46337373..47282405	OAR5:47127247..47127727	RPS25	RS25_SHEEP
		OAR5:47227213..47227722	EGR1	EGR1_BOVIN
		OAR5:47225442..47227130	EGR1	EGR1_BOVIN
		OAR5:46621961..46622368	Uncharacterized	F1MD04_BOVIN
		OAR5:46961329..46969982	BRD8	BRD8_HUMAN
		OAR5:46972016..47022615	BRD8	BRD8_MOUSE
		OAR5:47122969..47125991	SLBP2	SLBP2_XENLA
		OAR5:46712045..46739388	MYOT	MYOTI_HUMAN
		OAR5:46741359..46780375	PKD2L2	PK2L2_MOUSE
		OAR5:46938899..46956225	NME5	NDK5_HUMAN
		OAR5:46910531..46951993	WNT8A	WNT8A_HUMAN
		OAR5:47003373..47022642	CDC23	CDC23_BOVIN
		OAR5:47062627..47080160	GFRA3	GFRA3_HUMAN
		OAR5:47209138..47212067	REEP2	REEP2_BOVIN
		OAR5:47257216..47281939	ETF1	ERF1_RAT
		OAR5:46784455..46851199	FAM13B	FA13B_HUMAN
		OAR5:46440670..46580781	KLHL3	KLHL3_HUMAN
		OAR5:47086156..47119826	CDC25C	MPIP3_BOVIN
		OAR5:47131601..47204219	KDM3B	KDM3B_HUMAN
		OAR5:46994311..47001867	KIF20A	KI20A_BOVIN
22	OAR5:48225599..51058240	OAR5:49734616..49734870	RPSA	RSSA_SHEEP
		OAR5:50133101..50133574	CLNS1A	ICLN_CANFA
		OAR5:48515470..48516012	FTL	FRIL_BOVIN
		OAR5:48690613..48691113	PURA	PURA_HUMAN
		OAR5:49111945..49117642	SRA1	SRA1_HUMAN
		OAR5:49127494..49128368	SLC35A4	S35A4_HUMAN
		OAR5:49124673..49127002	Uncharacterized	D4AAX9_RAT
		OAR5:49150698..49151945	CD14	CD14_BOVIN
		OAR5:49163168..49167104	NDUFA2	NDUA2_BOVIN
		OAR5:49185826..49188322	DND1	DND1_HUMAN
		OAR5:49180976..49185108	WDR55	WDR55_BOVIN
		OAR5:49324507..49326795	PCDHA11	PCDAB_PANTR
		OAR5:49531529..49534009	PCDHB1	PCDB1_PANTR
		OAR5:49613445..49617510	PCDHB6	PCDB6_PANTR
		OAR5:49621846..49624204	PCDHB5	PCDB5_HUMAN
		OAR5:49603960..49613264	PCDHB5	PCDB5_HUMAN
		OAR5:49655213..49657480	PCDHB7	PCDB7_HUMAN
		OAR5:49660368..49662765	PCDHB13	PCDBD_PANTR
		OAR5:49681937..49684330	PCDHB12	PCDBC_HUMAN
		OAR5:49694502..49696940	PCDHB14	PCDBE_PANTR
		OAR5:49704536..49707014	PCDHB18	PCDBI_PANTR
		OAR5:49767193..49768098	SLC25A2	ORNT2_HUMAN
		OAR5:49772090..49774659	TAF7	TAF7_BOVIN
		OAR5:49812459..49814372	PCDHGA4	PCDG4_HUMAN
		OAR5:49816583..49818538	PCDHGB2	PCDGE_PANTR
		OAR5:49821455..49823755	PCDHGA5	PCDG5_HUMAN
		OAR5:49891143..49893593	PCDHGA12	PCDGC_HUMAN
		OAR5:50713701..50714515	SPRY4	SPY4_BOVIN
		OAR5:48268442..48270275	CXXC5	CXXC5_PONAB
		OAR5:48415665..48475512	NRG2	NRG2_RAT
		OAR5:48601736..48611753	NRG2	NRG2_MOUSE
		OAR5:48825559..48896702	PFDN1	PFD1_BOVIN
		OAR5:48946614..48958811	SLC4A9	B3A4_HUMAN
		OAR5:48914316..48931887	HBEGF	HBEGF_PIG
		OAR5:49166938..49178518	IK	RED_HUMAN
		OAR5:49118467..49124074	APBB3	APBB3_HUMAN
		OAR5:49158513..49163681	TMCO6	TMCO6_HUMAN
		OAR5:49130239..49140123	Uncharacterized	F1MFP0_BOVIN
		OAR5:49201971..49214290	HARS2	SYHM_BOVIN
		OAR5:49330931..49384493	PCDHA13	PCDAD_HUMAN
		OAR5:49425960..49473492	PCDHAC2	PCDC2_HUMAN
		OAR5:49666651..49674069	PCDHB16	PCDBG_HUMAN
		OAR5:49627196..49650291	PCDHB17	PCDBH_PANTR
		OAR5:49709852..49712155	PCDHB15	PCDBF_HUMAN
		OAR5:49848444..49850855	PCDHGB4	PCDGG_HUMAN
		OAR5:49853628..49878928	PCDHGA10	PCDGA_PANTR
		OAR5:49880377..49891082	PCDHGA11	PCDGB_PANTR
		OAR5:49827456..49845157	PCDHGA6	PCDG6_HUMAN
		OAR5:49940674..49972087	PCDHGC5	PCDGM_HUMAN
		OAR5:50124895..50151676	ARAP3	ARAP3_MOUSE
		OAR5:50108504..50110744	RELL2	RELL2_BOVIN
		OAR5:50111838..50121752	FCHSD1	FCSD1_HUMAN
		OAR5:50316409..50330834	PCDH1	PCDH1_HUMAN
		OAR5:50369485..50383733	KIAA0141	K0141_HUMAN
		OAR5:50421573..50434300	RNF14	RNF14_HUMAN
		OAR5:50450276..50494402	GNPDA1	GNPI1_BOVIN
		OAR5:51004236..51024531	FGF1	FGF1_SHEEP
		OAR5:48351407..48408795	PSD2	PSD2_HUMAN
		OAR5:48740312..48823590	Uncharacterized	F1RGF2_PIG
		OAR5:49572177..49603872	PCDHB4	PCDB4_PANTR
		OAR5:49183703..49203801	HARS	SYHC_BOVIN
		OAR5:49787059..49811537	PCDHGA3	PCDG3_HUMAN
		OAR5:49268610..49322072	PCDHA2	PCDA2_PANTR
		OAR5:50389261..50401204	PCDH12	PCD12_HUMAN
		OAR5:50094011..50107484	HDAC3	HDAC3_HUMAN
		OAR5:50553943..50652029	NDFIP1	NFIP1_HUMAN
		OAR5:48996484..49110505	ANKHD1	ANKH1_HUMAN
		OAR5:49977433..50091785	DIAPH1	DIAP1_HUMAN
23	OAR5:101265722..101776198	NA
24	OAR8:76042356..76469230	OAR8:76239526..76276145	MYCT1	MYCT1_HUMAN
		OAR8:76466068..76471150	FBXO5	FBX5_HUMAN
		OAR8:76293293..76312059	VIP	VIP_BOVIN
		OAR8:75723412..76205315	SYNE1	SYNE1_HUMAN
25	OAR8:85080887..85410438	OAR8:85118793..85143942	PACRG	PACRG_HUMAN
		OAR8:85277553..85380230	PACRG	PACRG_MOUSE
26	OAR9:71768469..73808972	OAR9:72886379..72893323	TM7SF4	TM7S4_HUMAN
		OAR9:73651528..73678612	DCAF13	DCA13_MOUSE
		OAR9:73745606..73761639	CTHRC1	CTHR1_HUMAN
		OAR9:73800762..73836622	FZD6	FZD6_CANFA
		OAR9:71639297..71877813	ZFPM2	FOG2_HUMAN
		OAR9:72759284..72857800	DPYS	DPYS_HUMAN
		OAR9:72689036..72737660	LRP12	LRP12_PONAB
		OAR9:73678830..73712717	SLC25A32	MFTC_MACFA
		OAR9:72976729..73575414	RIMS2	RIMS2_MOUSE
27	OAR10:84440241..85596458	OAR10:84615627..84618711	ING1	ING1_MOUSE
		OAR10:84673667..84677431	ANKRD10	ANR10_HUMAN
		OAR10:84696310..84734137	ANKRD10	ANR10_HUMAN
		OAR10:84520996..84549751	RAB20	RAB20_HUMAN
		OAR10:84534536..84586075	CARKD	CARKD_HUMAN
		OAR10:84885046..84893383	Uncharacterized	E2QTZ2_CANFA
		OAR10:85536891..85590576	TUBGCP3	GCP3_HUMAN
		OAR10:84588049..84609053	CARS2	SYCM_BOVIN
		OAR10:84455909..84506524	COL4A2	CO4A2_MOUSE
		OAR10:84777027..84884127	ARHGEF7	ARHG7_HUMAN
28	OAR11:13680542..15833930	OAR11:13772169..13772896	RPL13	RL13_BOVIN
		OAR11:13874542..13875798	CCL3	CCL3_MACMU
		OAR11:13957260..13958812	CCL3	CCL3_BOVIN
		OAR11:13999735..14001143	CCL3	CCL3_HUMAN
		OAR11:13881562..13888111	EXPI	EXPI_MOUSE
		OAR11:13924382..13925987	EXPI	EXPI_RAT
		OAR11:13984486..13985622	CCL3L1	CL3L1_HUMAN
		OAR11:14021394..14027261	Uncharacterized	A6N7G0_SHEEP
		OAR11:14221968..14229120	GAS2L2	GA2L2_HUMAN
		OAR11:14232276..14238482	RASL10B	RSLAB_HUMAN
		OAR11:14361689..14365982	PEX12	PEX12_BOVIN
		OAR11:14380468..14388791	SLFN14	SLN14_HUMAN
		OAR11:15401076..15402583	CCL8	CCL8_BOVIN
		OAR11:15474449..15476485	CCL11	CCL11_BOVIN
		OAR11:15505826..15507198	CCL2	CCL2_BOVIN
		OAR11:13719560..13763966	HEATR6	HEAT6_HUMAN
		OAR11:13837120..13849518	Uncharacterized	F1N6D0_BOVIN
		OAR11:13939678..13941307	CCL4	CCL4_BOVIN
		OAR11:14045854..14065335	CCL14	CCL14_HUMAN
		OAR11:14121359..14138064	QTSA-16377	CQ066_MACFA
		OAR11:14469593..14482566	TCEB1	ELOC_RAT
		OAR11:14400642..14427372	SLFN13	SLN13_HUMAN
		OAR11:14458563..14465104	SLFN12	SLN12_HUMAN
		OAR11:14546335..14555032	NLE1	NLE1_BOVIN
		OAR11:14507557..14536774	UNC45B	UN45B_MOUSE
		OAR11:14570655..14581445	RAD51L3	RA51D_BOVIN
		OAR11:14557429..14568912	FNDC8	FNDC8_BOVIN
		OAR11:14645274..14663593	RFFL	RFFL_HUMAN
		OAR11:14668710..14686864	LIG3	DNLI3_HUMAN
		OAR11:14709592..14710641	ZNF830	ZN830_HUMAN
		OAR11:14710909..14745587	CCT6B	TCPW_BOVIN
		OAR11:15056172..15067900	TMEM132E	T132E_HUMAN
		OAR11:15377590..15380364	CCL1	CCL1_HUMAN
		OAR11:15621040..15653586	ACCN1	ACCN1_RAT
		OAR11:13779892..13827706	WFDC3	WFDC3_HUMAN
		OAR11:14068782..14117595	CCL16	CCL16_HUMAN
		OAR11:14247390..14361550	AP2B1	AP1B1_BOVIN
		OAR11:14145853..14215694	TAF15	RBP56_HUMAN
		OAR11:14174664..14212927	MMP28	MMP28_HUMAN
29	OAR11:20832059..22055035	OAR11:21671183..21675763	RNMTL1	RMTL1_HUMAN
		OAR11:21705415..21706893	DBIL5	DBIL5_BOVIN
		OAR11:21710668..21713823	GEMIN4	GEMI4_HUMAN
		OAR11:21728144..21729031	Uncharacterized	E5KBL6_SHEEP
		OAR11:20913390..20933330	SLC6A4	SC6A4_BOVIN
		OAR11:21229653..21240170	TUSC5	TUSC5_RAT
		OAR11:21484419..21493420	TIMM22	TIM22_RAT
		OAR11:21637484..21662656	NXN	NXN_BOVIN
		OAR11:21716426..21723922	FAM57A	FA57A_HUMAN
		OAR11:21905285..21927782	Uncharacterized	E2QWI9_CANFA
		OAR11:20645324..20856633	EFCAB5	EFCB5_HUMAN
		OAR11:20863281..20905075	CCDC55	CCD55_BOVIN
		OAR11:21166742..21200217	GOSR1	GOSR1_BOVIN
		OAR11:21675890..21701382	GLOD4	GLOD4_MOUSE
		OAR11:21294210..21479606	ABR	ABR_BOVIN
		OAR11:21742567..21891132	VPS53	VPS53_MOUSE
		OAR11:21089416..21157106	CPD	CBPD_HUMAN
		OAR11:21970183..22112774	DOC2B	DOC2B_RAT
		OAR11:20958311..21040384	BLMH	BLMH_RAT
30	OAR11:39778473..40158382	OAR11:39806723..39807722	SCAMP2	SCAM2_HUMAN
		OAR11:39833578..39836104	ORMDL3	ORML3_BOVIN
		OAR11:39932562..39933341	RPL6	RL6_HUMAN
		OAR11:40041473..40048615	RAPGEFL1	RPGFL_PONPY
		OAR11:39788477..39799502	ZPBP2	ZPBP2_HUMAN
		OAR11:39838368..39880963	GSDMA	GSDMA_MOUSE
		OAR11:39819278..39831178	GSDMB	GSDMB_HUMAN
		OAR11:39969658..39978033	Uncharacterized	E2R4U0_CANFA
		OAR11:39911218..39925265	MED24	MED24_HUMAN
		OAR11:39957181..39972737	THRA	THA_PIG
		OAR11:40011562..40040486	CASC3	CASC3_BOVIN
		OAR11:40139421..40173533	RARA	RARA_HUMAN
		OAR11:39697587..39788181	IKZF3	IKZF3_BOVIN
		OAR11:39887373..39908702	PSMD3	PSMD3_BOVIN
		OAR11:40089562..40125179	CDC6	CDC6_HUMAN
		OAR11:39997609..40006992	MSL1	MSL1_HUMAN
31	OAR11:44059749..46470862	OAR11:45434532..45436298	Uncharacterized	Q96N45_HUMAN
		OAR11:45739313..45740213	Uncharacterized	F1MG63_BOVIN
		OAR11:44245701..44246564	HEXIM1	HEXI1_BOVIN
		OAR11:44292247..44317341	FMNL2	FMNL2_HUMAN
		OAR11:44646531..44650801	LYZL6	LYZL6_BOVIN
		OAR11:44864390..44995254	NSF	NSF_HUMAN
		OAR11:46333926..46455969	TLK2	TLK2_HUMAN
		OAR11:44232229..44241720	ACBD4	ACBD4_BOVIN
		OAR11:44585896..44631597	LRRC37A2	L37A2_HUMAN
		OAR11:45008099..45045682	ARF2	ARF2_RAT
		OAR11:45629502..45640759	CDC27	CDC27_MOUSE
		OAR11:45678956..45718530	MYL4	MYL4_RAT
		OAR11:44146007..44166367	DCAKD	DCAKD_BOVIN
		OAR11:44635207..44645217	RDM1	RDM1_MACFA
		OAR11:44254902..44259235	HEXIM2	HEXI2_BOVIN
		OAR11:44396355..44582593	ARHGAP27	RHG27_MOUSE
		OAR11:44808019..44855413	WNT3	WNT3_HUMAN
		OAR11:45284930..45285232	SPPL2C	IMP5_MOUSE
		OAR11:45283957..45284826	SPPL2C	IMP5_MOUSE
		OAR11:45743482..45802167	ITGB3	ITB3_HUMAN
		OAR11:44759833..44780223	WNT9B	WNT9B_HUMAN
		OAR11:45384304..45433964	MAPT	TAU_PONPY
		OAR11:44087413..44132367	C1QL1	C1QRF_MOUSE
		OAR11:44173169..44203764	NMT1	NMT1_HUMAN
		OAR11:46272684..46282438	EFCAB3	EFCB3_BOVIN
		OAR11:45213141..45274478	CRHR1	CRFR1_MACMU
		OAR11:44317754..44326095	C17ORF46	CQ046_HUMAN
		OAR11:44704197..44722415	GOSR2	GOSR2_RAT
		OAR11:44676410..44676715	RPRML	RPRML_MOUSE
		OAR11:44054083..44070005	KIF18B	KI18B_HUMAN
		OAR11:46286985..46298029	METTL2	METL2_BOVIN
		OAR11:44337984..44356945	MAP3K14	M3K14_HUMAN
		OAR11:45440771..45563712	KIAA1267	K1267_HUMAN
		OAR11:44210008..44230229	PLCD3	PLCD3_HUMAN
32	OAR13:22757476..23728650	OAR13:22847853..22869534	RPS12	RS12_PIG
		OAR13:22711959..22805909	PIP4K2A	PI42A_HUMAN
		OAR13:23184943..23206288	MSRB2	MSRB2_HUMAN
		OAR13:23282148..23385761	C10ORF67	CJ067_HUMAN
		OAR13:23056519..23126151	ARMC3	ARMC3_HUMAN
33	OAR17:48796359..48949569	OAR17:48922073..48922513	TMEM132B	T132B_HUMAN
		OAR17:48923545..48957435	TMEM132B	T132B_HUMAN
34	OAR18:41525466..43758521	OAR18:43715046..43715810	RPL7A	RL7A_BOVIN
		OAR18:41651855..41652460	Uncharacterized	D7F172_BOMMO
		OAR18:42927150..42939550	NPAS3	NPAS3_HUMAN
		OAR18:42434487..42566887	NPAS3	NPAS3_MOUSE
		OAR18:42947135..43193191	NPAS3	NPAS3_HUMAN
		OAR18:43294794..43322224	EGLN3	EGLN3_HUMAN
		OAR18:41736002..42119014	AKAP6	AKAP6_HUMAN
35	OAR20:41875844..45195888	OAR20:44383591..44388770	TMEM14C	TM14C_BOVIN
		OAR20:44988740..44989592	OFCC1	OFCC1_MOUSE
		OAR20:43774777..43788367	TMEM170B	T170B_HUMAN
		OAR20:44248434..44290393	SYCP2L	SYC2L_HUMAN
		OAR20:44304165..44310545	GCM2	GCM2_HUMAN
		OAR20:44334709..44375656	MAK	MAK_HUMAN
		OAR20:44405472..44418007	C6ORF52	CF052_HUMAN
		OAR20:44426778..44494285	GCNT2	GNT2C_HUMAN
		OAR20:44517727..44525914	GCNT2	GNT2A_HUMAN
		OAR20:44602305..44618637	TFAP2A	AP2A_BOVIN
		OAR20:43584519..43699999	C6ORF105	CF105_HUMAN
		OAR20:43250803..43379820	HIVEP1	ZEP1_HUMAN
		OAR20:44394122..44404926	PAK1IP1	PK1IP_BOVIN
		OAR20:44075038..44105144	NEDD9	CASL_MOUSE
		OAR20:44178707..44233982	ELOVL2	ELOV2_HUMAN
		OAR20:45092048..45150303	Uncharacterized	C3S7Q5_MOUSE
		OAR20:42246340..42444240	PHACTR1	PHAR1_HUMAN
		OAR20:43135236..43140684	EDN1	EDN1_SHEEP
		OAR20:42201508..42222930	TBC1D7	TBCD7_BOVIN
		OAR20:42151303..42173083	GFOD1	GFOD1_HUMAN
		OAR20:41923525..41994655	RANBP9	RANB9_HUMAN
		OAR20:41996344..42000416	NOL7	NOL7_HUMAN
		OAR20:42078182..42081307	GFOD1	GFOD1_MOUSE
		OAR20:42004435..42021717	SIRT5	SIRT5_BOVIN
36	OAR21:8402965..9308676	OAR21:8537889..8540097	PTP4A1	TP4A1_RAT
		OAR21:8550527..8589892	CCDC81	CCD81_HUMAN
		OAR21:8619955..8653372	Uncharacterized	E2RCU8_CANFA
		OAR21:8307004..8531593	ME3	MAON_HUMAN
		OAR21:8677260..8752682	EED	EED_MOUSE
		OAR21:9241172..9306227	SYTL2	SYTL2_BOVIN
		OAR21:9075950..9240946	CCDC83	CCD83_BOVIN
		OAR21:8950524..9036200	PICALM	PICA_MOUSE
37	OAR21:16451437..17888494	OAR21:17381192..17381644	THRSP	THRSP_HUMAN
		OAR21:17818061..17818430	DNAL1	DNAL1_BOVIN
		OAR21:17269696..17286572	KCTD21	KCD21_HUMAN
		OAR21:17212497..17266899	USP35	UBP35_HUMAN
		OAR21:17334948..17360878	ALG8	ALG8_BOVIN
		OAR21:17367742..17375692	NDUFC2	NDUC2_BOVIN
		OAR21:17308100..17310609	TUBA1C	TBA1C_HUMAN
		OAR21:17543520..17578488	Uncharacterized	F1STY7_PIG
		OAR21:17740958..17758684	CLNS1A	ICLN_CANFA
		OAR21:17772141..17783694	AQP11	AQP11_HUMAN
		OAR21:16391567..16831382	ODZ4	TEN4_HUMAN
		OAR21:17398343..17411025	KCTD14	KCD14_HUMAN
		OAR21:17151857..17207840	GAB2	GAB2_HUMAN
		OAR21:17425508..17537448	INTS4	INT4_HUMAN
		OAR21:17628600..17722614	RSF1	RSF1_HUMAN
		OAR21:16876072..17007781	NARS2	SYNM_HUMAN
38	OAR21:42551316..43585536	OAR21:42840109..42840653	CDC42EP2	BORG1_HUMAN
		OAR21:42868300..42868965	TIGD3	TIGD3_MOUSE
		OAR21:42869052..42869450	TIGD3	TIGD3_HUMAN
		OAR21:42574569..42577119	SAC3D1	SAC31_HUMAN
		OAR21:42614091..42617812	ZFPL1	ZFPL1_BOVIN
		OAR21:42617767..42618327	Uncharacterized	D3Z338_MOUSE
		OAR21:42621924..42622811	FFR	FFR_BOVIN
		OAR21:42625602..42635156	FFR	FFR_BOVIN
		OAR21:42635614..42639702	TM7SF2	ERG24_BOVIN
		OAR21:42640138..42641317	ZNHIT2	ZNHI2_BOVIN
		OAR21:42643465..42645455	FAU	UBIM_BOVIN
		OAR21:42645633..42648304	MRPL49	RM49_BOVIN
		OAR21:42778316..42779368	MTHFD2	MTDC_BOVIN
		OAR21:42881389..42886879	SLC25A45	S2545_HUMAN
		OAR21:43062809..43064027	SSSCA1	SSA27_HUMAN
		OAR21:43064848..43065724	FAM89B	FA89B_HUMAN
		OAR21:43085494..43088116	KCNK7	KCNK7_HUMAN
		OAR21:43141128..43148798	RELA	TF65_MOUSE
		OAR21:43193695..43194747	RNASEH2C	RNH2C_BOVIN
		OAR21:43204485..43207117	PP1030	YK046_HUMAN
		OAR21:43283071..43289072	MUS81	MUS81_HUMAN
		OAR21:43302588..43305776	CTSW	CATW_FELCA
		OAR21:43314802..43319469	FOSL1	FOSL1_HUMAN
		OAR21:43312952..43313269	CCDC85B	CC85B_MOUSE
		OAR21:43333614..43334369	Uncharacterized	F1RU27_PIG
		OAR21:43335671..43337834	DRAP1	NC2A_BOVIN
		OAR21:43396062..43397508	EIF1AD	EIF1A_PONAB
		OAR21:43406693..43408007	CST6	CYTM_HUMAN
		OAR21:42577663..42590533	NAALADL1	NALDL_HUMAN
		OAR21:42562085..42573343	SNX15	SNX15_BOVIN
		OAR21:42545879..42553499	ARL2	ARL2_BOVIN
		OAR21:42650456..42664245	SYVN1	SYVN1_HUMAN
		OAR21:42740230..42761292	SLC22A20	S22AK_HUMAN
		OAR21:42850123..42863351	DPF2	REQU_HUMAN
		OAR21:43016124..43026772	SCYL1	NTKL_BOVIN
		OAR21:43068607..43084792	EHBP1L1	EH1L1_HUMAN
		OAR21:43027435..43042690	LTBP3	LTBP3_HUMAN
		OAR21:43185605..43193137	KAT5	KAT5_RAT
		OAR21:43107387..43137091	PCNXL3	PCX3_HUMAN
		OAR21:43215331..43275044	OVOL1	OVOL1_BOVIN
		OAR21:43277409..43298163	EFEMP2	FBLN4_HUMAN
		OAR21:43369141..43380914	SART1	SNUT1_HUMAN
		OAR21:43339901..43366067	TSGA10IP	T10IP_BOVIN
		OAR21:43306095..43310070	FIBP	FIBP_CERAE
		OAR21:43442985..43456358	SAP145	SA145_SCHPO
		OAR21:43410695..43436179	CATSPER1	CTSR1_HUMAN
		OAR21:42597646..42614058	CDCA5	CDCA5_HUMAN
		OAR21:42892485..42913881	FRMD8	FRMD8_HUMAN
		OAR21:42656348..42738028	CAPN1	CAN1_BOVIN
		OAR21:42791658..42840003	POLA2	DPOA2_BOVIN
		OAR21:43458398..43604405	PACS1	PACS1_HUMAN
		OAR21:43399557..43400896	BANF1	BAF_PONAB
		OAR21:43088220..43106032	MAP3K11	M3K11_MOUSE
39	OAR25:29829111..31596285	OAR25:31002371..31002595	ZNF503	ZN503_MOUSE
		OAR25:31004533..31004766	Uncharacterized	Q9H7I8_HUMAN
		OAR25:30861934..30863974	COMTD1	CMTD1_MOUSE
		OAR25:29869729..29891626	AP3M1	AP3M1_PONAB
		OAR25:30747793..30760364	DUSP13	DUS13_HUMAN
		OAR25:30836641..30859206	VDAC2	VDAC2_BOVIN
		OAR25:31036248..31067156	Uncharacterized	A6NG64_HUMAN
		OAR25:29757541..29867502	VCL	VINC_HUMAN
		OAR25:30788320..30808704	SAMD8	SAMD8_HUMAN
		OAR25:30522619..30687877	MYST4	MYST4_HUMAN
		OAR25:30694226..30715638	DUPD1	DUPD1_BOVIN
		OAR25:29891406..30432039	ADK	ADK_HUMAN
40	OAR26:10556336..10883077	NA
41	OARX:107382577..107865244	OARX:107717584..107780689	SMARCA1	SMCA1_HUMAN
		OARX:107805408..107850626	OCRL	OCRL_HUMAN
