# Supplementary material for: Genome-Wide Genetic Diversity and Differentially Selected Regions among Suffolk, Rambouillet, Columbia, Polypay, and Targhee Sheep
Source: PLoS One. 2013 Jun 10;8(6):e65942. doi: 10.1371/journal.pone.0065942 (PMC3677876; doi:10.1371/journal.pone.0065942)
Supplement: Table S6 — Gene ontology analysis related to the ovine positional candidate genes from DSRs among Rambouillet, Columbia, Polypay, and Targhee. (XLS) [file pone.0065942.s010.xls]

## Sheet: Sheet1
Table S6 Gene ontology analysis related to the ovine positional candidate genes from DSRs among Rambouillet, Columbia, Polypay and Targhee
GO number	Term	Count	P	Benjamini	FDR	Genes
GO:0007156	homophilic cell adhesion	26	1.05428e-14	2.03559e-11	1.80633e-11	PCDHA2, PCDHB15, PCDHGC5, PCDHB14, PCDHGA6, PCDHB13, PCDHGA5, PCDHB12, PCDHGA4, PCDHGA3, PCDHAC2, PCDH1, PCDHB18, PCDHB16, PCDHB17, PCDHA11, PCDHA13, PCDHGA12, PCDHB7, PCDHGA10, PCDHGA11, PCDHB5, PCDHB6, PCDHB4, PCDHB1, PCDH12, PCDHGB2, PCDHGB4
GO:0016339	calcium-dependent cell-cell adhesion	10	4.21649e-09	4.06891e-06	7.21934e-06	PCDHGA12, PCDHB7, PCDHB5, PCDHB6, PCDHB16, PCDHB4, PCDHB14, PCDHGC5, PCDH12, PCDHB13, PCDHGB4
GO:0016337	cell-cell adhesion	28	8.20212e-09	5.27668e-06	1.40434e-05	THRA, PCDHA2, PCDHB15, PCDHGC5, PCDHB14, PCDHGA6, PCDHB13, PCDHGA5, PCDHB12, PCDHGA4, PCDHGA3, PCDHAC2, PCDH1, DAB1, PCDHB18, PCDHB16, PCDHB17, PCDHA11, PCDHA13, PCDHGA12, PCDHB7, PCDHGA10, PCDHGA11, PCDHB5, PCDHB6, PCDHB4, PCDHB1, PCDH12, PCDHGB2, PCDHGB4
GO:0007155	cell adhesion	45	1.656e-07	7.9899e-05	0.000283535	NRP2, PPFIA2, THRA, CCL2, PCDHA2, PCDHB15, PCDHB14, PCDHGC5, NEDD9, PCDHB13, PCDHGA6, PCDHB12, PCDHGA5, ITGB3, PCDHGA4, PCDHGA3, CCL4, PCDHAC2, VCL, PCDH1, DAB1, PCDHB18, PCDHB16, PCDHB17, PCDHA11, LMLN, PCDHA13, CYR61, PCDHGA12, COL4A3, RPSA, PCDHB7, CLCA2, PCDHGA10, PCDHGA11, PCDHB5, CNTNAP5, PCDHB6, ADAM23, PCDHB4, PCDHB1, COL15A1, PCDH12, PCDHGB2, PCDHGB4, CCL11, COL24A1
GO:0022610	biological adhesion	45	1.69013e-07	6.52371e-05	0.000289379	NRP2, PPFIA2, THRA, CCL2, PCDHA2, PCDHB15, PCDHB14, PCDHGC5, NEDD9, PCDHB13, PCDHGA6, PCDHB12, PCDHGA5, ITGB3, PCDHGA4, PCDHGA3, CCL4, PCDHAC2, VCL, PCDH1, DAB1, PCDHB18, PCDHB16, PCDHB17, PCDHA11, LMLN, PCDHA13, CYR61, PCDHGA12, COL4A3, RPSA, PCDHB7, CLCA2, PCDHGA10, PCDHGA11, PCDHB5, CNTNAP5, PCDHB6, ADAM23, PCDHB4, PCDHB1, COL15A1, PCDH12, PCDHGB2, PCDHGB4, CCL11, COL24A1
GO:0006414	translational elongation	12	9.01949e-05	0.0285971	0.154317	RPS25, RPSA, RPL35A, RPL17, RPL7, RPL13, RPL6, RPS12, FAU, RPL5, RPL7A, RPL10A
GO:0007416	synaptogenesis	6	0.00157474	0.352426	2.66227	PCDHB5, PCDHB6, PCDHB16, PCDHB4, PCDHB14, PCDHB13
GO:0010605	negative regulation of macromolecule metabolic process	35	0.00160231	0.320818	2.70827	RSF1, THRA, CCDC85B, EDN1, PAX5, ITGB3, BCL2L1, HEXIM2, HEXIM1, DRAP1, ZNF148, OVOL1, EED, FBXO5, PSMD3, ZNF496, MYST4, EGR1, MSH6, CDC6, MSH2, RELA, TAF7, NDFIP1, CDC23, SIRT5, ANKHD1, KAT5, CDC27, PURA, HDAC3, FOXE1, HBEGF, ZFPM2, HIVEP1
GO:0045934	negative regulation of nucleobase, nucleoside, nucleotide and nucleic acid metabolic process	26	0.00337465	0.515626	5.62343	THRA, RSF1, CCDC85B, EDN1, PAX5, HEXIM2, DRAP1, HEXIM1, ZNF148, OVOL1, EED, ZNF496, MYST4, EGR1, CDC6, MSH6, MSH2, TAF7, NDFIP1, SIRT5, KAT5, PURA, HDAC3, FOXE1, ZFPM2, HIVEP1
GO:0051172	negative regulation of nitrogen compound metabolic process	26	0.00400889	0.539421	6.64651	THRA, RSF1, CCDC85B, EDN1, PAX5, HEXIM2, DRAP1, HEXIM1, ZNF148, OVOL1, EED, ZNF496, MYST4, EGR1, CDC6, MSH6, MSH2, TAF7, NDFIP1, SIRT5, KAT5, PURA, HDAC3, FOXE1, ZFPM2, HIVEP1
GO:0006412	translation	19	0.00409692	0.513394	6.78768	RPSA, RPL35A, RPL17, EIF1AD, RPL13, ETF1, RPS25, RPL7, RPL6, NARS2, HARS2, HARS, MRPL49, RPS12, FAU, RPL5, CARS2, RPL10A, RPL7A
GO:0006935	chemotaxis	12	0.00427053	0.497578	7.0655	CCL1, NRP2, CCL11, CCL3, CCL14, CCL2, CCL3L1, CCL8, CCL16, FOSL1, CCL4, CYR61
GO:0042330	taxis	12	0.00427053	0.497578	7.0655	CCL1, NRP2, CCL11, CCL3, CCL14, CCL2, CCL3L1, CCL8, CCL16, FOSL1, CCL4, CYR61
GO:0010558	negative regulation of macromolecule biosynthetic process	26	0.00768059	0.681672	12.367	THRA, RSF1, CCDC85B, EDN1, PAX5, ITGB3, HEXIM2, DRAP1, HEXIM1, ZNF148, OVOL1, EED, ZNF496, MYST4, EGR1, CDC6, TAF7, SIRT5, ANKHD1, KAT5, PURA, HDAC3, FOXE1, HBEGF, ZFPM2, HIVEP1
GO:0000279	M phase	18	0.00858086	0.695181	13.7183	SSSCA1, CDC6, MSH6, ZNF830, LIG3, CDC23, NEDD9, CDC25C, CDC27, DCTN1, HDAC3, DUSP13, SAC3D1, OVOL1, FBXO5, RAD51L3, LMLN, CDCA5
GO:0000080	G1 phase of mitotic cell cycle	4	0.0119385	0.786759	18.5872	CDC6, CDC23, CDC25C, MAP3K11
GO:0009890	negative regulation of biosynthetic process	26	0.0133384	0.802057	20.5398	THRA, RSF1, CCDC85B, EDN1, PAX5, ITGB3, HEXIM2, DRAP1, HEXIM1, ZNF148, OVOL1, EED, ZNF496, MYST4, EGR1, CDC6, TAF7, SIRT5, ANKHD1, KAT5, PURA, HDAC3, FOXE1, HBEGF, ZFPM2, HIVEP1
GO:0045910	negative regulation of DNA recombination	3	0.0140828	0.800148	21.5599	MSH6, MSH2, NDFIP1
GO:0007626	locomotory behavior	15	0.0175595	0.850356	26.1636	CCL1, NRP2, CCL3, CCL2, CCL8, CCL16, CCL4, CCL11, NPAS3, CCL14, HTRA2, CCL3L1, C1QL1, FOSL1, CYR61
GO:0051318	G1 phase	4	0.0183286	0.847269	27.1471	CDC6, CDC23, CDC25C, MAP3K11
GO:0031327	negative regulation of cellular biosynthetic process	25	0.0185675	0.836118	27.4501	THRA, RSF1, CCDC85B, EDN1, PAX5, HEXIM2, DRAP1, HEXIM1, ZNF148, OVOL1, EED, ZNF496, MYST4, EGR1, CDC6, TAF7, SIRT5, ANKHD1, KAT5, PURA, HDAC3, FOXE1, HBEGF, HIVEP1, ZFPM2
GO:0010629	negative regulation of gene expression	23	0.0193836	0.834525	28.476	EGR1, RSF1, THRA, CCDC85B, TAF7, NDFIP1, SIRT5, PAX5, BCL2L1, KAT5, PURA, HDAC3, HEXIM2, DRAP1, HEXIM1, ZNF148, OVOL1, FOXE1, EED, ZFPM2, HIVEP1, ZNF496, MYST4
GO:0007281	germ cell development	8	0.019936	0.829087	29.1628	NME5, TDRD7, MSH2, SEP15, FBXO5, ALMS1, BCL2L1, DND1
GO:0050808	synapse organization	6	0.0246194	0.876529	34.7407	PCDHB5, PCDHB6, PCDHB16, PCDHB4, PCDHB14, PCDHB13
GO:0022613	ribonucleoprotein complex biogenesis	11	0.0250804	0.87031	35.2668	CLNS1A, RPL35A, NCBP1, DCAF13, WDR55, RPL7, EXOSC3, RPL5, RPL7A, ZNHIT6, GEMIN4
GO:0016481	negative regulation of transcription	21	0.0255375	0.864273	35.7845	EGR1, RSF1, THRA, CCDC85B, TAF7, SIRT5, PAX5, KAT5, PURA, HDAC3, HEXIM2, DRAP1, HEXIM1, ZNF148, OVOL1, FOXE1, EED, ZFPM2, HIVEP1, ZNF496, MYST4
GO:0042273	ribosomal large subunit biogenesis	3	0.0285992	0.883968	39.1528	RPL35A, RPL7, RPL5
GO:0000122	negative regulation of transcription from RNA polymerase II promoter	14	0.0296507	0.883695	40.2708	EGR1, TAF7, PAX5, KAT5, HDAC3, HEXIM2, ZNF148, HEXIM1, DRAP1, OVOL1, FOXE1, ZFPM2, HIVEP1, ZNF496
GO:0048610	reproductive cellular process	10	0.0326008	0.898182	43.3048	NME5, TDRD7, MSH2, ZPBP2, SEP15, FBXO5, ALMS1, BCL2L1, DND1, PPAP2B
GO:0045892	negative regulation of transcription, DNA-dependent	17	0.0328717	0.891872	43.5761	EGR1, RSF1, TAF7, SIRT5, PAX5, KAT5, PURA, HDAC3, HEXIM2, DRAP1, ZNF148, HEXIM1, OVOL1, FOXE1, ZFPM2, HIVEP1, ZNF496
GO:0022403	cell cycle phase	19	0.033403	0.887594	44.1044	SSSCA1, CDC6, MSH6, ZNF830, LIG3, CDC23, NEDD9, CDC25C, CDC27, DCTN1, HDAC3, DUSP13, SAC3D1, OVOL1, FBXO5, RAD51L3, LMLN, CDCA5, MAP3K11
GO:0070727	cellular macromolecule localization	19	0.033403	0.887594	44.1044	PACS1, TMCO6, STON1, SNX15, LHCGR, GTF2A1L, POLA2, CASC3, RFFL, RIMS2, AP2B1, SH3GLB1, AP3M1, TOMM5, PIKFYVE, AKAP6, GOSR2, SYTL2, GOSR1, PEX12
GO:0051253	negative regulation of RNA metabolic process	17	0.0372871	0.906127	47.828	EGR1, RSF1, TAF7, SIRT5, PAX5, KAT5, PURA, HDAC3, HEXIM2, DRAP1, ZNF148, HEXIM1, OVOL1, FOXE1, ZFPM2, HIVEP1, ZNF496
GO:0007067	mitosis	12	0.0376939	0.901467	48.2042	SSSCA1, CDC6, SAC3D1, ZNF830, CDC23, FBXO5, NEDD9, LMLN, CDC25C, CDCA5, CDC27, DCTN1
GO:0000280	nuclear division	12	0.0376939	0.901467	48.2042	SSSCA1, CDC6, SAC3D1, ZNF830, CDC23, FBXO5, NEDD9, LMLN, CDC25C, CDCA5, CDC27, DCTN1
GO:0006364	rRNA processing	7	0.0389114	0.901843	49.3148	RPL35A, DCAF13, WDR55, RPL7, EXOSC3, RPL5, GEMIN4
GO:0000087	M phase of mitotic cell cycle	12	0.041968	0.912291	52.0052	SSSCA1, CDC6, SAC3D1, ZNF830, CDC23, FBXO5, NEDD9, LMLN, CDC25C, CDCA5, CDC27, DCTN1
GO:0016072	rRNA metabolic process	7	0.0463163	0.926836	55.6015	RPL35A, DCAF13, WDR55, RPL7, EXOSC3, RPL5, GEMIN4
GO:0001843	neural tube closure	4	0.0468333	0.923578	56.0118	BCL10, LMO4, TFAP2A, FZD6
GO:0060606	tube closure	4	0.0468333	0.923578	56.0118	BCL10, LMO4, TFAP2A, FZD6
GO:0048285	organelle fission	12	0.0479353	0.922875	56.8745	SSSCA1, CDC6, SAC3D1, ZNF830, CDC23, FBXO5, NEDD9, LMLN, CDC25C, CDCA5, CDC27, DCTN1
GO:0045333	cellular respiration	7	0.048295	0.919063	57.1527	MDH1B, NDUFA2, ME3, SUCLG1, NDUFC2, IDH1, NDUFS1
GO:0042254	ribosome biogenesis	8	0.0483565	0.913949	57.2	RPL35A, DCAF13, WDR55, RPL7, EXOSC3, RPL5, RPL7A, GEMIN4
GO:0034660	ncRNA metabolic process	12	0.0491491	0.912113	57.8062	RPL35A, DCAF13, WDR55, RPL7, INTS4, NARS2, HARS2, HARS, EXOSC3, RPL5, CARS2, GEMIN4
GO:0007049	cell cycle	30	0.0494999	0.908348	58.072	NEDD9, SART1, DUSP13, SAC3D1, OVOL1, FBXO5, PSMD3, RAD51L3, TLK2, PARD3B, LMLN, ING1, CDCA5, SSSCA1, ARL2, MSH6, CDC6, MSH2, ZNF830, LIG3, CDC23, CDC25C, CDC27, DCTN1, HDAC3, PFDN1, PTP4A1, GAS2L2, CALM1, MAP3K11
GO:0006427	histidyl-tRNA aminoacylation	2	0.0535238	0.920167	61.0096	HARS2, HARS
GO:0022402	cell cycle process	23	0.0566698	0.927085	63.1701	SSSCA1, MSH6, CDC6, MSH2, ZNF830, LIG3, CDC23, NEDD9, CDC25C, CDC27, DCTN1, SART1, HDAC3, DUSP13, SAC3D1, OVOL1, GAS2L2, FBXO5, PSMD3, RAD51L3, LMLN, CDCA5, MAP3K11
GO:0034613	cellular protein localization	18	0.0567334	0.922843	63.2126	PACS1, TMCO6, STON1, SNX15, LHCGR, GTF2A1L, POLA2, RFFL, RIMS2, AP2B1, SH3GLB1, AP3M1, TOMM5, PIKFYVE, AKAP6, GOSR2, SYTL2, GOSR1, PEX12
GO:0016064	immunoglobulin mediated immune response	5	0.0583857	0.924239	64.3005	C8A, C8B, BCL10, MSH6, MSH2
GO:0014020	primary neural tube formation	4	0.0593458	0.923226	64.9186	BCL10, LMO4, TFAP2A, FZD6
GO:0019724	B cell mediated immunity	5	0.0650673	0.936886	68.3983	C8A, C8B, BCL10, MSH6, MSH2
GO:0016192	vesicle-mediated transport	23	0.0674151	0.939574	69.7299	PACS1, CCL3, STON1, SCAMP2, CCL8, ARHGAP27, GTF2A1L, SNX4, AP2B1, PICALM, SCYL1, TFRC, AP3M1, LRP12, PIKFYVE, ZFPL1, GOSR2, SYTL2, GOSR1, ARAP3, DOC2B, CD14, FTL, KIF20A
GO:0009060	aerobic respiration	4	0.0684674	0.938796	70.3094	MDH1B, ME3, SUCLG1, IDH1
GO:0032504	multicellular organism reproduction	20	0.0711013	0.94198	71.7144	CCL2, TDRD7, MSH2, MAK, LHCGR, LIG3, ALMS1, PAX5, BCL2L1, NME5, CCT6B, NPAS3, DUSP13, ZNF148, OVOL1, CATSPER1, SEP15, FBXO5, DND1, PPAP2B
GO:0048609	reproductive process in a multicellular organism	20	0.0711013	0.94198	71.7144	CCL2, TDRD7, MSH2, MAK, LHCGR, LIG3, ALMS1, PAX5, BCL2L1, NME5, CCT6B, NPAS3, DUSP13, ZNF148, OVOL1, CATSPER1, SEP15, FBXO5, DND1, PPAP2B
GO:0007276	gamete generation	17	0.0716098	0.939907	71.9784	TDRD7, MSH2, MAK, LIG3, ALMS1, PAX5, BCL2L1, NME5, CCT6B, DUSP13, ZNF148, OVOL1, CATSPER1, SEP15, FBXO5, DND1, PPAP2B
GO:0030518	steroid hormone receptor signaling pathway	5	0.0721303	0.937875	72.2462	TAF7, MED24, RARA, KAT5, RNF14
GO:0019953	sexual reproduction	19	0.0744189	0.940161	73.3952	GNPDA1, TDRD7, MSH2, MAK, LIG3, ALMS1, PAX5, BCL2L1, NME5, CCT6B, DUSP13, ZNF148, ZPBP2, OVOL1, CATSPER1, SEP15, FBXO5, DND1, PPAP2B
GO:0009615	response to virus	7	0.0760849	0.94089	74.2034	CCL11, RELA, CCL8, NLRP3, FOSL1, BANF1, CCL4
GO:0043200	response to amino acid stimulus	3	0.0763638	0.938426	74.3363	CCL2, MSH2, RELA
GO:0051225	spindle assembly	3	0.0763638	0.938426	74.3363	HDAC3, SAC3D1, FBXO5
GO:0031398	positive regulation of protein ubiquitination	6	0.0779426	0.938989	75.0772	BCL10, NDFIP1, PSMD3, CDC23, FBXO5, CDC27
GO:0043570	maintenance of DNA repeat elements	2	0.0792045	0.938824	75.6548	MSH6, MSH2
GO:0007017	microtubule-based process	12	0.0839961	0.946036	77.7352	TUBGCP3, RANBP9, HDAC3, SAC3D1, MAPT, MAP2, KIF18B, FBXO5, TUBA1C, MAP3K11, DNAH6, KIF20A
GO:0002237	response to molecule of bacterial origin	6	0.0842682	0.943847	77.8482	IL12RB2, BCL10, CCL2, RELA, CPS1, CD14
GO:0006886	intracellular protein transport	16	0.0854281	0.94344	78.3237	PACS1, TMCO6, STON1, SNX15, LHCGR, GTF2A1L, POLA2, RFFL, RIMS2, AP2B1, AP3M1, TOMM5, AKAP6, SYTL2, GOSR2, GOSR1, PEX12
GO:0051053	negative regulation of DNA metabolic process	4	0.0884614	0.946629	79.5223	MSH6, CDC6, MSH2, NDFIP1
GO:0014075	response to amine stimulus	4	0.0884614	0.946629	79.5223	CCL2, MSH2, RELA, CPS1
GO:0010243	response to organic nitrogen	5	0.0914042	0.949403	80.6252	CCL2, MSH2, RELA, BCL2L1, CPS1
GO:0001841	neural tube formation	4	0.093803	0.951076	81.4826	BCL10, LMO4, TFAP2A, FZD6
GO:0009116	nucleoside metabolic process	5	0.0955267	0.951576	82.0765	NME5, ADK, DERA, DGUOK, DCAKD
GO:0015980	energy derivation by oxidation of organic compounds	8	0.097182	0.951953	82.6299	MDH1B, NDUFA2, ME3, SUCLG1, NDUFC2, IDH1, CPS1, NDUFS1
