# Supplementary material for: Genome-Wide Genetic Diversity and Differentially Selected Regions among Suffolk, Rambouillet, Columbia, Polypay, and Targhee Sheep
Source: PLoS One. 2013 Jun 10;8(6):e65942. doi: 10.1371/journal.pone.0065942 (PMC3677876; doi:10.1371/journal.pone.0065942)
Supplement: Table S7 — Selection signals identified in both sheep and cattle using the ovine positional candidate genes from DSRs among Rambouillet, Columbia, Polypay, and Targhee. (XLS) [file pone.0065942.s011.xls]

## Sheet: Sheet1
Table S7 Selection signals identified in both sheep and cattle using the ovine positional candidate genes from DSRs among Rambouillet, Columbia, Polypay and Targhee
Region	Ovine Genome v3.1 Chr: Mb	Cow Chr: Mb	Animals	Study	Common Genes Between Studies
11	2:188.91-189.54	2:near 80.02	Multiple cattle breeds	Stella et al, 2010 [46]	CNTNAP5
14	2:228.16-228.62	2:117.7-129.0	African cattle	Gautier et al, 2009 [47]	RHBDD1,COL4A3
20	5:37.45-38.23	7:39-41	Holstein, Simmental and Brown Swiss cattle	Qanbari et al, 2011 [48]	TRIM7,TRIM41,TRIM52,ZNF496,NLRP3,MGAT1
21	5:46.71-47.28	7:46.17-54.47	African cattle	Gautier et al, 2009 [47]	MYOT,PKD2L2,WNT8A,GFRA3,NME5,KIF20A,CDC23,CDC25C,REEP2,EGR1,ETF1
22	5:48.27-51.02	7:46.17-54.47	African cattle	Gautier et al, 2009 [47]	CXXC5,PURA,PFDN1,HBEGF,SLC4A9,SRA1,APBB3,IK,DND1,SLC35A4,CD14,TMCO6,NDUFA2,WDR55,HARS,HARS2,PCDHA13,SLC25A2,TAF7,PCDHB4,FCHSD1,HDAC3,RELL2,PCDH1,KIAA0141,PCDH12,RNF14,GNPDA1,SPRY4,FGF1
		7:52.1-53.1	Creole cattle	Gautier and Naves, 2011 [29]	PCDH1,KIAA0141,PCDH12,RNF14,GNPDA1,SPRY4,FGF1
		7: near 50.992	Multiple cattle breeds	Stella et al, 2010 [46]	HBEGF
30	11:39.70-40.17	19:40.02-41.82	African cattle	Gautier et al, 2009 [47]	IKZF3,ZPBP2,GSDMB,ORMDL3,GSDMA,CASC3,RAPGEFL1,CDC6,RARA
31	11:44.05-46.46	19:44.62-54.41	African cattle	Gautier et al, 2009 [47]	KIF18B,C1QL1,DCAKD,PLCD3,ACBD4,HEXIM1,HEXIM2,MAP3K14,NMT1,ARHGAP27,RDM1,LYZL6,GOSR2,CRHR1,MAPT,CDC27,MYL4,ITGB3,TLK2
		19:46.08-46.16	Cattle HapMap	Bovine HapMap Consortium, 2009 [49]	ARHGAP27
		19:near 48.17	Multiple cattle breeds	Stella et al, 2010 [46]	ITGB3
34	18:41.74-43.32	21:near 43.70	Multiple cattle breeds	Stella et al, 2010 [46]	AKAP6
		21:45.09-50.35	African cattle	Gautier et al, 2009 [47]	EGLN3
